# Supplementary material for: Comprehensive pan-cancer analysis reveals NUSAP1 is a novel predictive biomarker for prognosis and immunotherapy response
Source: Int J Biol Sci. 2023 Sep 4;19(14):4689–708. doi: 10.7150/ijbs.80017 (PMC10535697; doi:10.7150/ijbs.80017)
Supplement: Supplementary file 2 — Supplementary tables. [file ijbsv19p4689s2.zip]

Archive with 6 entries (6 files):
- Supplementary Table S1-Patient information.xlsx
- Supplementary Table S2-The prognostic effect of NUSAP1 in 31 cancer types.xlsx
- Supplementary Table S3-The correlation between the clinical data and NUSAP1 expression in 17 cancer types.xlsx
- Supplementary Table S4-Differences in the cancer-immunity cycle between NUSAP1-high and low expressing tumor tissues.xlsx
- Supplementary Table S5-Correlation analysis of expression level between NUSAP1 and 75 immune genes.xlsx
- Supplementary Table S6-Connectivity Map (CMap) Analysis of potential compounds targeting NUSAP1.xlsx
