# Supplementary material for: Comprehensive pan-cancer analysis reveals NUSAP1 is a novel predictive biomarker for prognosis and immunotherapy response
Source: Int J Biol Sci. 2023 Sep 4;19(14):4689–708. doi: 10.7150/ijbs.80017 (PMC10535697; doi:10.7150/ijbs.80017)
Supplement: Supplementary file 2 — Supplementary tables. [file ijbsv19p4689s2.zip › Supplementary Table S1-Patient information.xlsx]

## Sheet: Sheet1
Breast cancer
Patient ID	Gender	Age	Pathological type	Pathological grade	TNM stage	ER	PR	Her2	Ki67
Patient 1	Female	47	invasive ductal carcinoma	I-II	IIIA	0.9	0.85	negative	0.15
Patient 2	Female	37	invasive ductal carcinoma	II-III	IIA	0.01	0.01	negative	0.3
Patient 3	Female	57	invasive ductal carcinoma	I-II	IIA	negative	negative	negative	0.2
Patient 4	Female	41	invasive ductal carcinoma+invasive lobular carcinoma	II-III	I	0.3	0.15	negative	0.05
Patient 5	Female	53	invasive ductal carcinoma	II	IIIA	0.4	0.15	negative	0.15
Lung adenocarcinoma
Patient ID	Gender	Age	Pathological type	Pathological grade	TNM stage	EGFR	ALK	PD-L1
Patient 1	Male	47	adneocarcinoma	II	IIA	NA	NA	0.05
Patient 2	Female	60	adneocarcinoma	III	IIA	NA	NA	NA
Patient 3	Female	53	adneocarcinoma	II	IA	Negative	Negative	NA
Patient 4	Female	58	adneocarcinoma	II-III	IV	Negative	Negative	0.01
Patient 5	Female	48	adneocarcinoma	II	IIB	Negative	Positive	0.01
