# Supplementary material for: Comprehensive pan-cancer analysis reveals NUSAP1 is a novel predictive biomarker for prognosis and immunotherapy response
Source: Int J Biol Sci. 2023 Sep 4;19(14):4689–708. doi: 10.7150/ijbs.80017 (PMC10535697; doi:10.7150/ijbs.80017)
Supplement: Supplementary file 2 — Supplementary tables. [file ijbsv19p4689s2.zip › Supplementary Table S2-The prognostic effect of NUSAP1 in 31 cancer types.xlsx]

## Sheet: sheet1
KM (Log rank)															Univariate Cox
	OS			DSS			DFI			PFI						OS			DSS			DFI			PFI
	HR	CI	P	HR	CI	P	HR	CI	P	HR	CI	P				HR	CI	P	HR	CI	P	HR	CI	P	HR	CI	P
ACC	4.38	2.01-9.55	0.008	2.73	1,23-6.06	0.009	5.39	1.53-18.91	0.005	2.93	1.54-5.56	＜0.001			ACC	2.49	1.47-4.21	<0.001	2.26	1.32-3.86	0.003	2.7	1.09-6.71	0.032	2.1	1.4-3.17	0
BLCA	1.29	0.94-1.76	0.104	1.26	0.86-1.84	0.223	0.74	0.37-1.5	0.405	1.18	0.87-1.6	0.288			BLCA	1.1	0.94-1.29	0.235	1.13	0.935-1.37	0.203	1.03	0.724-1.47	0.857	1.17	0.996-1.37	0.056
BRCA	1.32	0.94-1.85	0.096	1.7	1.1-2.63	0.024	1.77	1.15-2.72	0.013	1.59	1.14-2.21	0.009			BRCA	1.08	0.938-1.25	0.277	1.17	0.958-1.43	0.124	1.31	1.07-1.61	0.009	1.19	1.03-1.39	0.021
CESC	0.54	0.33-0.88	0.007	0.55	0.32-0.96	0.025	0.62	0.28-1.4	0.224	0.58	0.35-0.94	0.019			CESC	0.806	0.574-1.13	0.212	0.844	0.576-1.24	0.384	1.22	0.693-2.15	0.491	0.89	0.639-1.24	0.49
CHOL	2.83	1.12-7.16	0.053	3.52	1.31-9.42	0.035	0.55	0.16-1.91	0.376	1.99	0.83-4.81	0.145			CHOL	1.19	0.683-2.08	0.539	1.17	0.644-2.11	0.611	0.901	0.484-1.68	0.743	1.09	0.687-1.73	0.71
COAD	0.81	0.49-1.33	0.413	0.56	0.29-1.1	0.084	0.36	0.12-1.1	0.034	0.69	0.43-1.11	0.106			COAD	1.02	0.709-1.48	0.897	0.895	0.541-1.48	0.666	0.715	0.353-1.45	0.353	0.947	0.678-1.32	0.75
DLBC	0.58	0.16-2.14	0.402	0.22	0.03-1.63	0.148	2.01	0.25-16.11	0.433	2.16	0.58-8.01	0.159			DLBC	0.685	0.328-1.43	0.315	0.444	0.165-1.19	0.107	1.96	0.221-17.3	0.547	0.987	0.496-1.97	0.971
ESCA	0.77	0.49-1.21	0.265	1.85	1.04-3.29	0.065	0.62	0.26-1.44	0.241	1.54	1-2.36	0.066			ESCA	1.08	0.827-1.4	0.582	1.27	0.897-1.79	0.179	1.05	0.627-1.75	0.855	1.26	0.97-1.63	0.083
GBM	0.72	0.51-1.01	0.063	0.69	0.48-0.99	0.039				0.61	0.43-0.86	0.004			GBM	1.01	0.857-1.18	0.947	0.983	0.832-1.16	0.837				0.922	0.792-1.07	0.298
HNSC	0.73	0.56-0.97	0.037	0.76	0.53-1.09	0.156	0.51	0.24-1.08	0.1	0.82	0.63-1.07	0.14			HNSC	0.98	0.841-1.14	0.791	1	0.821-1.22	0.995	0.953	0.636-1.43	0.817	1.04	0.913-1.18	0.576
KICH	9.39	2.16-40.77	<0.001	16.39	3.08-87.31	<0.001	0	0-0	0.068	5.18	1.33-20.18	0.003			KICH	1.96	1.38-2.79	<0.001	2.3	1.55-3.42	<0.001	0.317	0.064-1.57	0.16	1.96	1.34-2.87	<0.001
KIRC	1.84	1.33-2.57	<0.001	2.59	1.71-3.93	<0.001	4.05	1.47-11.15	0.018	2.03	1.43-2.88	<0.001			KIRC	1.54	1.25-1.88	<0.001	1.91	1.45-2.49	<0.001	1.71	0.864-3.4	0.123	1.61	1.3-1.99	<0.001
KIRP	5.68	2.88-11.21	<0.001	36.31	15.67-84.17	<0.001	5.34	2.41-11.82	<0.001	6.81	3.66-12.65	<0.001			KIRP	2.46	1.88-3.21	0	3.65	2.61-5.1	0	2.76	1.94-3.93	0	2.43	1.93-3.07	0
LAML	1.24	0.81-1.89	0.316												LAML	0.946	0.719-1.25	0.695
LGG	3.13	2.21-4.43	<0.001	3.36	2.33-4.85	<0.001	2.04	0.84-4.93	0.08	2.31	1.7-3.13	<0.001			LGG	1.45	1.3-1.61	0	1.45	1.3-1.63	0	1.08	0.849-1.38	0.525	1.25	1.15-1.36	<0.001
LIHC	1.72	1.21-2.44	0.005	2.22	1.41-3.48	0.002	1.66	1.15-2.39	0.003	1.72	1.28-2.31	<0.001			LIHC	1.16	1.01-1.34	0.033	1.29	1.07-1.54	0.006	1.21	1.06-1.38	0.005	1.24	1.1-1.39	<0.001
LUAD	1.67	1.23-2.28	<0.001	2.07	1.43-3	<0.001	1.7	1.12-2.57	0.013	1.68	1.28-2.21	<0.001			LUAD	1.24	1.09-1.41	0.001	1.35	1.14-1.6	<0.001	1.17	0.978-1.41	0.0862	1.21	1.07-1.37	0.00235
LUSC	0.74	0.56-0.97	0.026	0.64	0.41-0.99	0.069	1.53	0.93-1.53	0.094	0.67	0.48-0.93	0.014			LUSC	0.873	0.726-1.05	0.149	0.886	0.649-1.16	0.329	1.22	0.867-1.72	0.253	0.867	0.696-1.08	0.205
OV	1.4	1.03-1.91	0.042	1.29	0.92-1.81	0.153	1.53	1.03-2.27	0.032	1.32	1.01-1.74	0.041			OV	1.07	0.901-1.26	0.455	1.08	0.9-1.3	0.402	1.14	0.915-1.43	0.24	1.15	0.981-1.34	0.086
PAAD	2.03	1.35-3.07	<0.001	2.67	1.65-4.33	0.001	3.07	1.29-7.28	0.006	1.94	1.3-2.89	0.004			PAAD	1.89	1.43-2.49	<0.001	1.89	1.38-2.58	<0.001	2.04	1.18-3.53	0.0109	1.69	1.33-2.15	<0.001
PCPG	5.61	1.31-24.04	0.015	8.9	1.68-47.14	0.013	6.13	0.76-49.35	0.073	2.4	0.99-5.83	0.026			PCPG	2.73	1.27-5.88	0.01	3.31	1.29-8.51	0.013	2.16	0.711-6.55	0.175	1.99	1.27-3.1	0.002
PRAD	4.13	1.02-16.79	0.014	10.4	1.47-73.56	0.008	2.8	1.35-5.82	0.004	3.31	2.13-5.14	<0.001			PRAD	1.83	1.06-3.16	0.031	3.17	1.45-6.92	0.004	1.41	1.04-1.91	0.0271	1.65	1.38-1.97	0
READ	1.8	0.67-4.85	0.289	7.97	1.24-51.11	0.025	1.53	0.27-8.84	0.63	1.53	0.61-3.8	0.37			READ	0.824	0.41-1.66	0.587	3.74	0.796-17.6	0.0947	0.403	0.0498-3.25	0.393	0.999	0.499-2	0.997
SARC	1.82	1.23-2.71	0.005	1.81	1.17-2.8	0.012	1.78	1.06-2.99	0.015	1.56	1.08-2.26	0.009			SARC	1.15	0.989-1.34	0.0685	1.16	0.98-1.37	0.0841	1.23	1.02-1.49	0.0291	1.15	1.01-1.31	0.0301
SKCM	1.29	0.98-1.68	0.062	1.34	1-1.78	0.047				1.21	0.96-1.51	1.21			SKCM	1.05	0.89-1.24	0.567	1.09	0.911-1.3	0.351				1.06	0.923-1.21	0.416
STAD	0.68	0.48-0.96	0.019	0.61	0.39-0.94	0.015	0.4	0.21-0.75	0.002	0.61	0.42-0.87	0.004			STAD	0.922	0.773-1.1	0.361	0.859	0.691-1.07	0.172	0.827	0.613-1.12	0.215	0.883	0.733-1.06	0.19
TGCT	0	0-0	0.084	0	0-0	0.046	1.6	0.8-3.21	0.189	1.49	0.76-2.92	0.29			TGCT	0.563	0.0942-3.36	0.528	0.54	0.089-3.28	0.504	1.39	0.694-2.79	0.352	1.29	0.699-2.39	0.402
THCA	2.29	0.85-6.17	0.098	2.91	0.59-14.33	0.143	5.13	2.34-11.28	<0.001	3.02	1.7-5.39	<0.001			THCA	0.854	0.529-1.38	0.518	0.952	0.453-2	0.896	2.31	1.55-3.45	<0.001	1.57	1.18-2.1	0.0019
THYM	0	0-0	0.002	0	0	0.024				0.54	0.23-1.28	0.166			THYM	0.611	0.415-0.901	0.0129	0.811	0.425-1.55	0.526				0.867	0.666-1.13	0.29
UCEC	1.35	0.68-2.67	0.379	0.72	0.31-1.69	0.429	0.51	0.19-1.39	0.175	1.51	0.78-2.92	0.185			UCEC	1.13	0.793-1.61	0.5	1.04	0.695-1.55	0.859	1.2	0.704-2.03	0.508	1.18	0.861-1.63	0.298
UCS	0.68	0.32-1.45	0.281	0.68	0.31-1.49	0.293	1.74	0.44-6.96	0.382	0.76	0.37-1.57	0.428			UCS	0.961	0.498-1.86	0.907	0.912	0.451-1.84	0.797	1.12	0.349-3.59	0.849	0.923	0.498-1.71	0.799
