# Supplementary material for: Comprehensive pan-cancer analysis reveals NUSAP1 is a novel predictive biomarker for prognosis and immunotherapy response
Source: Int J Biol Sci. 2023 Sep 4;19(14):4689–708. doi: 10.7150/ijbs.80017 (PMC10535697; doi:10.7150/ijbs.80017)
Supplement: Supplementary file 2 — Supplementary tables. [file ijbsv19p4689s2.zip › Supplementary Table S3-The correlation between the clinical data and NUSAP1 expression in 17 cancer types.xlsx]

## Sheet: Sheet1
ACC (n=79)
	NUSAP1(High, >8.95) n=56	NUSAP1(Low, ≤8.95) n=23	P value	Method
Age
≥45	34	12
＜45	22	11	0.484	Pearson
Gender
Male	23	8
Female	33	15	0.603	Pearson
T
T1-T2	32	19
T3-T4	23	4	0.039	Pearson
N
N0	46	22
N1	8	1	0.357	Continuity correction
M
M0	40	22
M1	14	1	0..061	Continuity correction
TNM
I-II	28	18
III-IV	26	5	0.031	Pearson
Recurrence
Yes	31	5
No	22	18	0.003	Pearson
BRCA (n=1081)
	NUSAP1(High, >9.46) n=622	NUSAP1(Low, ≤9.46) n=459	P value	Method
Age
≥45	516	405
＜45	106	53	0.012	Pearson
Gender
Male	612	457
Female	10	2	0.069	Pearson
T
T1-T2	524	382
T3-T4	96	76	0.623	Pearson
N
N0	282	224
N1-N3	332	223	0.178	Pearson
M
M0	547	351
M1	13	9	0.863	Pearson
TNM
I-II	460	333
III-IV	152	114	0.805	Pearson
Recurrence
Yes	59	41
No	460	353	0.645	Pearson
CESC (n=292)
	NUSAP1(High, >10.88) n=189	NUSAP1(Low, ≤10.88) n=103	P value	Method
Age
≥45	104	59
＜45	85	44	0.711	Pearson
T
T1-T2	135	70
T3-T4	18	8	0.732	Pearson
N
N0	83	46
N1	41	15	0.238	Pearson
M
M0	70	37
M1	6	4	1	Pearson
TNM
I-II	143	80
III-IV	43	20	0.544	Pearson
Recurrence
Yes	25	18
No	141	78	0.437	Pearson
CHOL (n=36)
	NUSAP1(High, >9.38) n=20	NUSAP1(Low, ≤9.38) n=16	P value	Method
Age
≥45	19	14
＜45	1	2	0.574	Fisher's exact test
Gender
Male	10	6
Female	10	10	0.453	Pearson
T
T1	11	8
T2-T3	9	8	0.765	Pearson
N
N0	14	12
N1	2	3	0.654	Fisher's exact test
M
M0	15	13
M1	3	3	1	Fisher's exact test
TNM
I-II	15	12
III-IV	4	4	1	Fisher's exact test
Recurrence
Yes	12	6
No	6	8	0.178	Pearson
GBM (n=166)
	NUSAP1(High, >9.97) n=84	NUSAP1(Low, ≤9.97) n=82	P value	Method
Age
≥45	71	76
＜45	13	6	0.099	Pearson
Gender
Male	53	54
Female	31	28	0.71	Pearson
HNSC (n=521)
	NUSAP1(High, >10.49) n=171	NUSAP1(Low, ≤10.49) n=350	P value	Method
Age
≥45	161	323
＜45	10	27	0.436	Pearson
Gender
Male	142	242
Female	29	108	0.001	Pearson
T
T1-T2	64	120
T3-T4	83	201	0.206	Pearson
N
N0	38	137
N1-N3	84	162	0.006	Pearson
M
M0	51	136
M1	0	1	1	Fisher's exact test
TNM
I-II	27	73
III-IV	106	143	0.007	Fisher's exact test
Recurrence
Yes	41	88
No	111	220	0.72	Pearson
KICH (n=65)
	NUSAP1(High, >6.94) n=20	NUSAP1(Low, ≤6.94) n=45	P value	Method
Age
≥45	17	26
＜45	3	19	0.032	Pearson
Gender
Male	13	25
Female	7	20	0.476	Pearson
T
T1-T2	9	36
T3-T4	11	9	0.005	Pearson
N
N0	11	29
N1-N3	5	0	0.004	Fisher's exact test
M
M0	11	23
M1	2	0	0.124	Fisher's exact test
TNM
I-II	9	18
III-IV	11	0	0	Fisher's exact test
Recurrence
Yes	13	41
No	7	3	0.012	Continuity correction
KIRC (n=532)
	NUSAP1(High, >8.96) n=160	NUSAP1(Low, ≤8.96) n=372	P value	Method
Age
≥45	143	335
＜45	17	37	0.812	Pearson
Gender
Male	101	228
Female	42	144	0.048	Pearson
T
T1-T2	79	262
T3-T4	81	110	0	Pearson
N
N0	79	161
N1	12	4	0.001	Pearson
M
M0	114	308
M1	42	37	0	Pearson
TNM
I-II	69	254
III-IV	91	116	0	Pearson
Recurrence
Yes	8	16
No	30	91	0.385	Pearson
KIRP (n=288)
	NUSAP1(High, >7.76) n=87	NUSAP1(Low, ≤7.76) n=201	P value	Method
Age
≥45	74	187
＜45	13	14	0.033	Pearson
Gender
Male	59	152
Female	28	59	0.466	Pearson
T
T1-T2	44	181
T3-T4	43	18	0	Pearson
N
N0	20	30
N1-N2	23	4	0	Pearson
M
M0	33	62
M1	8	1	0.005	Continuity correction
TNM
I-II	32	160
III-IV	47	19	0	Pearson
Recurrence
Yes	23	13
No	34	139	0	Pearson
LGG (n=525)
	NUSAP1(High, >7.97) n=211	NUSAP1(Low, ≤7.97) n=314	P value	Method
Age
≥45	96	117
＜45	115	197	0.06	Pearson
Gender
Male	120	169
Female	91	145	0.491	Pearson
Recurrence
Yes	89	69
No	92	205	0	Pearson
LIHC (n=367)
	NUSAP1(High, >8.37) n=238	NUSAP1(Low, ≤8.37) n=129	P value	Method
Age
≥45	211	114
＜45	27	15	0.935	Pearson
Gender
Male	158	90
Female	80	39	0.509	Pearson
T
T1-T2	177	96
T3-T4	61	30	0.703	Pearson
N
N0	166	83
N1-N2	3	1	1	Fisher's exact test
M
M0	173	91
M1	0	3	0.043	Fisher's exact test
TNM
I-II	167	89
III-IV	60	29	0.709	Pearson
Recurrence
Yes	117	53
No	112	67	0.219	Pearson
LUAD (n=504)
	NUSAP1(High, >9.49) n=170	NUSAP1(Low, ≤9.49) n=334	P value	Method
Age
≥45	155	324
＜45	15	10	0.004	Pearson
Gender
Male	94	139
Female	76	195	0.004	Pearson
T
T1-T2	144	394
T3-T4	25	38	0.031	Pearson
N
N0	101	226
N1-N3	68	98	0.026	Pearson
M
M0	110	221
M1	15	9	0.006	Pearson
TNM
I-II	117	274
III-IV	51	54	0	Pearson
Recurrence
Yes	66	105
No	87	190	0.119	Pearson
LUSC (n=494)
	NUSAP1(High, >10.11) n=272	NUSAP1(Low, ≤10.11) n=222	P value	Method
Age
≥45	269	215
＜45	3	4	0.706	Fisher's exact test
Gender
Male	209	157
Female	63	65	0.252	Pearson
T
T1-T2	222	180
T3-T4	51	42	0.946	Pearson
N
N0	162	154
N1-N3	107	65	0.02	Pearson
M
M0	232	174
M1	3	4	0.47	Fisher's exact test
TNM
I-II	218	182
III-IV	51	39	0.709	Pearson
Recurrence
Yes	60	62
No	149	137	0.589	Pearson
OV (n=300)
	NUSAP1(High, >9.66) n=170	NUSAP1(Low, ≤9.66) n=334	P value	Method
Age
≥45	195	83
＜45	15	7	0.847	Pearson
Recurrence
Yes	121	50
No	5	4	0.55	Continuity correction
PAAD (n=178)
	NUSAP1(High, >8.56) n=88	NUSAP1(Low, ≤8.56) n=90	P value	Method
Age
≥45	83	86
＜45	5	4	0.745	Fisher's exact test
Gender
Male	44	54
Female	44	36	0.18	Pearson
T
T1-T2	13	18
T3-T4	74	71	0.358	Pearson
N
N0	25	25
N1	63	60	0.884	Pearson
M
M0	38	42
M1	2	3	1	Fisher's exact test
TNM
I-II	83	84
III-IV	4	5	1	Fisher's exact test
Recurrence
Yes	41	30
No	41	57	0.041	Pearson
PCPG (n=178)
	NUSAP1(High, >7.13) n=56	NUSAP1(Low, ≤7.13) n=128	P value	Method
Age
≥45	23	33
＜45	77	51	0.017	Pearson
Gender
Male	22	60
Female	34	68	0.341	Pearson
Recurrence
Yes	6	7
No	50	120	0.342	Continuity correction
PRAD (n=498)
	NUSAP1(High, >7.47) n=151	NUSAP1(Low, ≤7.47) n=347	P value	Method
Age
≥45	150	344
＜45	1	3	1	Fisher's exact test
T
T1-T2	26	161
T3-T4	124	180	0	Pearson
N
N0	103	242
N1	39	41	0.001	Pearson
M
M0	142	314
M1	2	1	0.233	Fisher's exact test
Recurrence
Yes	42	284
No	101	43	0	Pearson
READ (n=94)
	NUSAP1(High, >10.25) n=34	NUSAP1(Low, ≤10.25) n=60	P value	Method
Age
≥45	31	55
＜45	3	5	1	Continuity correction
Gender
Male	19	33
Female	15	27	0.934	Pearson
T
T1-T2	7	10
T3-T4	27	48	0.69	Pearson
N
N0	16	24
N1-N2	19	35	0.633	Pearson
M
M0	27	38
M1	4	8	0.832	Continuity correction
TNM
I-II	15	23
III-IV	14	32	0.386	Fisher's exact test
Recurrence
Yes	8	11
No	25	41	0.739	Pearson
SARC (n=263)
	NUSAP1(High, >9.66) n=154	NUSAP1(Low, ≤9.66) n=109	P value	Method
Age
≥45	135	91
＜45	19	18	0.337	Pearson
Recurrence
Yes	67	37
No	84	67	0.16	Pearson
SKCM (n=456)
	NUSAP1(High, >9.81) n=231	NUSAP1(Low, ≤9.81) n=225	P value	Method
Age
≥45	185	184
＜45	46	41	0.646	Pearson
Gender
Male	147	136
Female	84	89	0.482	Pearson
Melanoma clark level
I-II	13	6
III-V	149	147	0.126	Pearson
T
T1-T2	67	52
T3-T4	115	127	0.117	Pearson
N
N0	125	99
N1-N3	80	98	0.031	Pearson
M
M0	210	196
M1	8	16	0.08	Pearson
TNM
I-II	121	96
III-IV	86	107	0.024	Pearson
Recurrence
Yes	132	112
No	96	110	0.113	Pearson
STAD (n=389)
	NUSAP1(High, >9.71) n=269	NUSAP1(Low, ≤9.71) n=120	P value	Method
Age
≥45	260	114
＜45	10	5	1	Continuity correction
Gender
Male	172	82
Female	97	38	0.401	Pearson
T
T1-T2	76	26
T3-T4	190	93	0.167	Pearson
N
N0	81	33
N1-N3	182	82	0.682	Pearson
M
M0	241	74
M1	17	37	0	Pearson
TNM
I-II	124	49
III-IV	135	68	0.28	Pearson
Recurrence
Yes	64	37
No	179	74	0.176	Pearson
THYM (n=116)
	NUSAP1(High, >11.31) n=50	NUSAP1(Low, ≤11.31) n=69	P value	Method
Age
≥45	39	58
＜45	11	11	0.401	Pearson
Gender
Male	25	35
Female	25	31	0.746	Pearson
TNM
I-II	43	53
III-IV	6	15	0.172	Pearson
Recurrence
Yes	5	8
No	45	61	0.783	Pearson
