# Supplementary material for: Comprehensive pan-cancer analysis reveals NUSAP1 is a novel predictive biomarker for prognosis and immunotherapy response
Source: Int J Biol Sci. 2023 Sep 4;19(14):4689–708. doi: 10.7150/ijbs.80017 (PMC10535697; doi:10.7150/ijbs.80017)
Supplement: Supplementary file 2 — Supplementary tables. [file ijbsv19p4689s2.zip › Supplementary Table S4-Differences in the cancer-immunity cycle between NUSAP1-high and low expressing tumor tissues.xlsx]

## Sheet: Sheet1
Cancer	Step1	Step2	Step3	Step4.T cell.recruiting	Step4.CD4 T cell.recruiting	Step4.CD8 T cell.recruiting	Step4.Th1 cell.recruiting	Step4.Dendritic cell.recruiting	Step4.Th22 cell.recruiting	Step4.Macrophage.recruiting	Step4.Monocyte.recruiting	Step4.Neutrophil.recruiting	Step4.NK cell.recruiting	Step4.Eosinophil.recruiting	Step4.Basophil.recruiting	Step4.Th17 cell.recruiting	Step4.B cell.recruiting	Step4.Th2 cell.recruiting	Step4.Treg cell.recruiting	Step4.MDSC.recruiting	Step5	Step6	Step7
ACC	0.950582	0.442432	0.286676	0.40359	0.69489	0.752457	0.798302	0.793621	0.375949	0.677305	0.85144	0.800135	0.257154	0.54944	0.530301	0.76092	0.733424	0.925628	0.646555	0.644998	0.236141	0.70565	0.187106
BRCA	0.000268853	0.0732983	1.21084e-06	0.076192	0.0479104	3.76822e-09	3.89585e-10	0.179917	0.365176	0.0179875	0.000920027	2.50421e-05	2.87313e-07	0.00604315	0.0202195	0.413379	0.239628	0.569287	0.0174626	1.77949e-05	1.36366e-31	0.000751484	0.000586137
CESC	0.015861	0.484683	0.219927	0.612239	0.507079	0.848241	0.448681	0.949007	0.650272	0.00503225	0.0830145	0.281122	0.441301	0.0524471	0.183724	0.0237948	0.0726622	0.316166	0.767583	0.61119	0.0286807	0.806485	0.0844431
CHOL	0.74026	0.552578	0.614824	0.561125	0.988088	0.0738639	0.113592	0.448644	0.370653	0.242133	0.329716	0.0870111	0.981135	0.337033	0.0149835	0.762886	0.970887	0.843545	0.500634	0.646835	0.271742	0.0856365	0.745315
GBM	0.0038158	0.254817	0.0239811	0.000669777	0.00887392	0.0390571	0.887316	0.00012486	0.00141179	5.56458e-05	3.84786e-07	0.00157142	0.0532724	0.1727	0.226832	0.0136191	0.0859301	0.815777	0.949799	0.000583755	1.32518e-08	0.000151156	0.0372815
HNSC	0.00365552	0.156398	0.483153	0.0200824	0.0123253	0.0014245	0.330668	0.298509	0.0154281	0.541946	0.882223	0.302368	0.0395978	0.503016	0.274473	0.000360598	0.465348	0.244558	0.867639	0.00682185	8.85936e-14	0.170739	0.147681
KICH	0.0689427	0.463983	0.594926	0.36566	0.808161	0.00924076	0.515042	0.137462	0.0218704	0.886412	1.97359e-06	0.272007	0.409375	0.457714	0.762999	0.78961	0.281063	0.537618	0.11933	0.0982572	0.310048	0.0125861	0.0662529
KIRC	0.533228	0.0104536	2.43834e-06	1.41169e-05	0.0255944	2.9435e-11	1.8361e-12	0.00504128	0.00261265	1.25882e-06	0.0169925	0.0247145	1.56843e-10	0.667096	0.332278	0.000821452	0.00440591	0.000187749	5.62866e-05	0.00105965	0.476009	0.00155871	0.0710763
KIRP	0.00445809	0.771743	0.887964	0.00404473	0.518213	0.0946116	0.00502104	0.148691	0.134344	0.85704	0.58184	0.0293242	0.00136027	0.1813	0.627371	0.0543451	2.6369e-05	0.224701	0.0509172	0.0159428	7.23023e-06	0.000263889	0.124099
LGG	0.00106607	0.198252	0.00653278	0.169063	0.996629	0.0512674	2.42e-08	0.288013	0.418967	0.234544	0.241091	0.000762425	0.186611	0.0832291	0.0833273	0.784491	0.348426	0.139841	0.321125	5.36222e-07	1.9224e-05	5.55838e-12	0.964105
LIHC	7.02209e-11	0.450107	1.69444e-05	0.530516	2.84245e-05	0.00270956	0.0763986	0.00772257	0.0102425	0.00220985	0.0299999	0.303994	0.524367	0.903648	0.290169	0.321306	0.689577	0.925785	0.0118526	0.129838	1.41826e-06	0.00544536	0.00121322
LUAD	1.3888e-08	0.0651962	0.163367	0.0471615	3.94568e-21	0.926489	0.0848678	0.107373	0.226007	0.387358	1.31367e-09	0.42073	0.417514	0.000537168	0.00161545	0.00165266	0.74281	1.88814e-07	2.87474e-05	0.46756	1.06475e-22	0.0264556	0.906807
LUSC	0.90241	0.000300992	0.000783352	0.000239927	3.95406e-11	0.00213427	0.995029	1.93137e-08	0.882494	5.39987e-09	7.8457e-07	1.9506e-07	0.006252	0.79792	0.94618	7.43114e-11	0.435366	1.81628e-08	6.89229e-08	0.00777826	1.13474e-21	0.191771	0.579531
OV	0.00274053	0.428263	0.0603412	0.438146	0.0115306	0.866103	0.123281	0.704347	0.966683	0.613945	0.104448	0.364773	0.441608	0.65074	0.587564	0.000839928	0.902927	0.341578	0.741591	0.221843	2.31127e-06	0.192962	0.363361
PAAD	0.0158513	0.715814	0.241077	0.0202018	0.00312028	0.56012	0.0404613	0.00212402	0.0244732	0.00641987	0.193224	0.474308	0.544598	0.947947	0.654063	0.158606	0.183663	0.672828	0.727962	0.989324	0.0883004	0.382542	0.434059
PCPG	0.73392	0.0295016	0.79013	0.0330233	0.0300486	0.0561442	0.346606	0.124454	0.826102	0.0964927	0.416492	0.52541	0.137869	0.0496104	0.0462114	0.625521	0.730386	0.603129	0.000245159	0.0827808	0.96908	0.232971	0.701873
PRAD	0.00308123	0.535569	0.96862	0.305033	0.109202	0.41604	0.0351806	0.219674	0.0115797	0.394717	0.0111385	0.00447172	0.499373	0.0173747	0.000164769	0.169535	0.0831841	0.0808776	0.965984	2.71584e-05	0.490555	0.183624	0.0252333
READ	0.333672	0.230278	0.874376	0.124891	0.250267	0.770223	0.7033	0.467819	0.81694	0.937509	0.701822	0.607563	0.645268	0.0950924	0.5669	0.00471643	0.478952	0.400212	0.0453475	0.835753	0.00178705	0.618705	0.478381
SARC	0.710129	0.921636	0.00152525	0.051271	0.172767	0.323339	0.435166	0.406879	0.214542	0.00119628	0.894157	0.559207	0.213217	0.329493	0.00847586	0.0130027	0.903026	0.00237434	0.348079	0.190669	4.82719e-17	0.0240195	0.78178
SKCM	0.178698	0.236617	0.284648	0.145853	0.0384272	0.501461	0.506231	0.0510531	0.360255	0.161805	0.125425	0.0371959	0.851375	0.122628	0.292496	0.968537	0.786379	0.0558472	0.168563	0.324663	1.35232e-08	0.795035	0.351174
STAD	0.316809	0.375126	0.802562	0.00261954	6.57843e-11	9.28024e-06	0.000263881	0.121423	0.0120495	0.92221	0.111924	5.63197e-10	0.000153636	0.691764	0.431233	0.100707	0.0153822	0.0263578	0.0204333	0.00146212	6.55054e-33	0.635586	0.11593
THYM	1.11992e-06	0.0503529	0.00298686	0.0167648	0.0025133	5.83348e-07	7.72625e-05	0.0010571	1.11716e-07	5.47658e-06	0.444868	0.452845	0.02197	0.230721	0.137781	0.771878	0.628342	0.0209843	0.0140504	0.62101	0.179961	0.705482	0.149213
Table note:
Student's t test was used for comparison of the mean value of immune cycle score between NUSAP1-high and low expression group when the variance is homogenous, otherwise Mann-Whitney U test was performed.
Blue bold font: Mann-Whitney U test.
Orange: The mean value of NUSAP1-high expression group is higher than that of low expression group
Green: The mean value of NUSAP1-high expression group is lower than that of low expression group
