# Supplementary material for: Comprehensive pan-cancer analysis reveals NUSAP1 is a novel predictive biomarker for prognosis and immunotherapy response
Source: Int J Biol Sci. 2023 Sep 4;19(14):4689–708. doi: 10.7150/ijbs.80017 (PMC10535697; doi:10.7150/ijbs.80017)
Supplement: Supplementary file 2 — Supplementary tables. [file ijbsv19p4689s2.zip › Supplementary Table S5-Correlation analysis of expression level between NUSAP1 and 75 immune genes.xlsx]

## Sheet: Sheet2
Cancer	Gene	Cor	p.value	pstar
ACC	CD80	0.108802	0.40795
ACC	CD28	0.0607652	0.60454
ACC	ICOSLG	-0.0453523	0.691456
ACC	PDCD1LG2	NA	NA
ACC	CD274	-0.0681318	0.558685
ACC	CD276	0.167484	0.140119
ACC	VTCN1	NA	NA
ACC	SLAMF7	NA	NA
ACC	BTN3A2	-0.0883369	0.438839
ACC	BTN3A1	-0.0903522	0.428425
ACC	C10orf54	-0.219887	0.0515171
ACC	CD276	0.167484	0.140119
ACC	TNFSF9	NA	NA
ACC	TNF	NA	NA
ACC	TNFSF4	NA	NA
ACC	IL1B	NA	NA
ACC	CXCL9	-0.00627843	0.956493
ACC	CXCL10	-0.0232895	0.838564
ACC	CCL5	-0.0324636	0.776396
ACC	VEGFB	NA	NA
ACC	CX3CL1	0.0850719	0.456008
ACC	TGFB1	NA	NA
ACC	VEGFA	NA	NA
ACC	CD70	0.184804	0.150448
ACC	CD40LG	-0.194047	0.176924
ACC	IL10	NA	NA
ACC	IFNG	NA	NA
ACC	IL1A	NA	NA
ACC	IL12A	NA	NA
ACC	IFNA2	NA	NA
ACC	IFNA1	NA	NA
ACC	IL4	NA	NA
ACC	IL2	NA	NA
ACC	IL13	NA	NA
ACC	TNFRSF18	NA	NA
ACC	TIGIT	NA	NA
ACC	PDCD1	NA	NA
ACC	CTLA4	-0.126716	0.322355
ACC	IL2RA	NA	NA
ACC	TNFRSF4	NA	NA
ACC	CD27	-0.0392827	0.732753
ACC	LAG3	NA	NA
ACC	TNFRSF9	NA	NA
ACC	ICOS	-0.00178098	0.990736
ACC	BTLA	-0.0447937	0.708685
ACC	KIR2DL3	NA	NA
ACC	KIR2DL1	NA	NA
ACC	TNFRSF14	NA	NA
ACC	EDNRB	0.131121	0.249388
ACC	CD40	-0.021403	0.851486
ACC	ADORA2A	0.14273	0.209542
ACC	TLR4	NA	NA
ACC	HAVCR2	-0.0567049	0.619633
ACC	ITGB2	NA	NA
ACC	ICAM1	0.0606094	0.595689
ACC	SELP	NA	NA
ACC	HLA-DRB5	-0.195597	0.084073
ACC	HLA-DQA1	-0.156654	0.167984
ACC	HLA-DQB1	-0.163453	0.150052
ACC	MICA	NA	NA
ACC	MICB	NA	NA
ACC	HLA-DQA2	-0.118372	0.298805
ACC	HLA-DQB2	-0.087731	0.463675
ACC	HLA-B	-0.0209175	0.854817
ACC	HLA-A	-0.0448916	0.694435
ACC	HLA-C	0.0321261	0.778661
ACC	HLA-DRA	-0.179378	0.113698
ACC	HLA-DRB1	-0.20657	0.0677714
ACC	HLA-DPB1	-0.189405	0.0945635
ACC	HLA-DPA1	-0.173553	0.126112
ACC	IDO1	-0.131056	0.249625
ACC	GZMA	-0.0413314	0.719379
ACC	PRF1	NA	NA
ACC	ARG1	-0.11035	0.465349
ACC	HMGB1	0.248558	0.0271884	*
ACC	ENTPD1	-0.102824	0.367191
BLCA	CD80	0.178249	0.000301543	***
BLCA	CD28	-0.0498513	0.306359
BLCA	ICOSLG	-0.0793575	0.101905
BLCA	PDCD1LG2	0.0739695	0.128786
BLCA	CD274	0.170647	0.000416512	***
BLCA	CD276	0.150394	0.00185385	**
BLCA	VTCN1	-0.0696238	0.155837
BLCA	SLAMF7	0.0143291	0.768073
BLCA	BTN3A2	-0.0236419	0.626543
BLCA	BTN3A1	-0.012584	0.795653
BLCA	C10orf54	-0.302542	1.8167e-10	***
BLCA	CD276	0.150394	0.00185385	**
BLCA	TNFSF9	0.117807	0.0151003	*
BLCA	TNF	0.0310953	0.523606
BLCA	TNFSF4	0.00417451	0.931539
BLCA	IL1B	-0.000626235	0.989718
BLCA	CXCL9	0.202023	2.65912e-05	***
BLCA	CXCL10	0.224323	2.92383e-06	***
BLCA	CCL5	0.0443344	0.361341
BLCA	VEGFB	-0.13182	0.00643702	**
BLCA	CX3CL1	-0.275754	7.14993e-09	***
BLCA	TGFB1	-0.127505	0.00842116	**
BLCA	VEGFA	0.043209	0.37367
BLCA	CD70	0.12713	0.0110293	*
BLCA	CD40LG	-0.225029	6.12584e-06	***
BLCA	IL10	-0.0688099	0.163288
BLCA	IFNG	0.208358	0.000106158	***
BLCA	IL1A	-0.110346	0.0235553	*
BLCA	IL12A	0.0577454	0.242771
BLCA	IFNA2	-0.152931	0.617925
BLCA	IFNA1	-0.142986	0.0851219
BLCA	IL4	0.26588	0.0519887
BLCA	IL2	-0.16322	0.0700937
BLCA	IL13	-0.238826	0.000206373	***
BLCA	TNFRSF18	0.179606	0.000201062	***
BLCA	TIGIT	0.116832	0.0160897	*
BLCA	PDCD1	0.0463683	0.344316
BLCA	CTLA4	0.0673341	0.167376
BLCA	IL2RA	0.091249	0.0610898
BLCA	TNFRSF4	0.0091812	0.850136
BLCA	CD27	-0.0436561	0.368741
BLCA	LAG3	0.132413	0.00626149	**
BLCA	TNFRSF9	0.139041	0.00563884	**
BLCA	ICOS	0.0582614	0.236863
BLCA	BTLA	-0.0576493	0.246463
BLCA	KIR2DL3	0.131257	0.0448795	*
BLCA	KIR2DL1	0.0712125	0.343493
BLCA	TNFRSF14	-0.286962	1.61182e-09	***
BLCA	EDNRB	-0.30767	8.60359e-11	***
BLCA	CD40	-0.216159	6.74156e-06	***
BLCA	ADORA2A	-0.0660292	0.173732
BLCA	TLR4	-0.352162	6.97123e-14	***
BLCA	HAVCR2	0.0694662	0.152349
BLCA	ITGB2	0.0166732	0.731491
BLCA	ICAM1	0.0112443	0.816999
BLCA	SELP	-0.370677	3.97946e-15	***
BLCA	HLA-DRB5	-0.0356078	0.463553
BLCA	HLA-DQA1	0.0269815	0.578651
BLCA	HLA-DQB1	0.0137171	0.777714
BLCA	MICA	-0.00265713	0.956392
BLCA	MICB	0.391442	4.74821e-17	***
BLCA	HLA-DQA2	0.00200196	0.967176
BLCA	HLA-DQB2	-0.0653495	0.180798
BLCA	HLA-B	0.0747786	0.123308
BLCA	HLA-A	0.0350009	0.471212
BLCA	HLA-C	0.122645	0.0112931	*
BLCA	HLA-DRA	0.014195	0.770184
BLCA	HLA-DRB1	-0.0264953	0.585515
BLCA	HLA-DPB1	-0.034382	0.479093
BLCA	HLA-DPA1	0.00406673	0.933303
BLCA	IDO1	0.137515	0.00450999	**
BLCA	GZMA	0.0557184	0.252849
BLCA	PRF1	0.0523844	0.280693
BLCA	ARG1	0.128715	0.0380694	*
BLCA	HMGB1	0.398261	1.20736e-17	***
BLCA	ENTPD1	-0.242245	4.17596e-07	***
BRCA	CD80	0.451046	5.53369e-62	***
BRCA	CD28	0.00750065	0.793702
BRCA	ICOSLG	0.0644537	0.0244835	*
BRCA	PDCD1LG2	-0.0776983	0.00666819	**
BRCA	CD274	0.0866444	0.00250507	**
BRCA	CD276	0.303523	2.25578e-27	***
BRCA	VTCN1	-0.190729	2.00348e-11	***
BRCA	SLAMF7	0.127043	8.69678e-06	***
BRCA	BTN3A2	-0.00374368	0.896155
BRCA	BTN3A1	-0.0943853	0.00097371	***
BRCA	C10orf54	-0.484753	8.79107e-73	***
BRCA	CD276	0.303523	2.25578e-27	***
BRCA	TNFSF9	0.0709517	0.0132951	*
BRCA	TNF	0.10997	0.000121783	***
BRCA	TNFSF4	0.305312	1.08084e-27	***
BRCA	IL1B	-0.0561038	0.0502832
BRCA	CXCL9	0.3208	1.57567e-30	***
BRCA	CXCL10	0.478437	1.09863e-70	***
BRCA	CCL5	0.0979959	0.000615306	***
BRCA	VEGFB	-0.400813	3.24787e-48	***
BRCA	CX3CL1	-0.369116	1.30321e-40	***
BRCA	TGFB1	-0.0248149	0.386885
BRCA	VEGFA	0.175722	6.63813e-10	***
BRCA	CD70	0.0865905	0.00284045	**
BRCA	CD40LG	-0.0765095	0.00817294	**
BRCA	IL10	0.0646222	0.0244042	*
BRCA	IFNG	0.260819	2.26887e-17	***
BRCA	IL1A	0.090046	0.00240443	**
BRCA	IL12A	-0.0377438	0.195293
BRCA	IFNA2	-0.184854	0.218746
BRCA	IFNA1	0.000842041	0.992384
BRCA	IL4	-0.054444	0.465408
BRCA	IL2	-0.0630606	0.111264
BRCA	IL13	-0.149786	0.000245709	***
BRCA	TNFRSF18	0.206748	3.17111e-13	***
BRCA	TIGIT	0.273391	2.86402e-22	***
BRCA	PDCD1	0.200556	1.91161e-12	***
BRCA	CTLA4	0.238262	4.85232e-17	***
BRCA	IL2RA	0.227956	8.70942e-16	***
BRCA	TNFRSF4	0.106273	0.000202689	***
BRCA	CD27	0.0584732	0.0413149	*
BRCA	LAG3	0.297576	2.50834e-26	***
BRCA	TNFRSF9	0.347376	8.47862e-35	***
BRCA	ICOS	0.28206	1.63975e-23	***
BRCA	BTLA	0.0454956	0.115062
BRCA	KIR2DL3	0.115714	0.00119745	**
BRCA	KIR2DL1	0.0785371	0.050254
BRCA	TNFRSF14	-0.278414	4.03633e-23	***
BRCA	EDNRB	-0.511649	3.19612e-82	***
BRCA	CD40	-0.172579	1.34144e-09	***
BRCA	ADORA2A	0.141863	6.65872e-07	***
BRCA	TLR4	-0.330552	1.92485e-32	***
BRCA	HAVCR2	0.137877	1.36505e-06	***
BRCA	ITGB2	0.123958	1.43504e-05	***
BRCA	ICAM1	0.0614187	0.0320868	*
BRCA	SELP	-0.42402	1.10682e-53	***
BRCA	HLA-DRB5	-0.00179069	0.95022
BRCA	HLA-DQA1	0.0982785	0.000593203	***
BRCA	HLA-DQB1	0.0841303	0.00329984	**
BRCA	MICA	-0.18916	2.83214e-11	***
BRCA	MICB	0.288402	9.23665e-25	***
BRCA	HLA-DQA2	0.0810508	0.00464878	**
BRCA	HLA-DQB2	0.0206138	0.472474
BRCA	HLA-B	0.11393	6.74702e-05	***
BRCA	HLA-A	0.135395	2.11353e-06	***
BRCA	HLA-C	0.111484	9.66135e-05	***
BRCA	HLA-DRA	0.0165036	0.565008
BRCA	HLA-DRB1	0.00802525	0.779633
BRCA	HLA-DPB1	-0.0914825	0.00139274	**
BRCA	HLA-DPA1	-0.0606948	0.0341734	*
BRCA	IDO1	0.226999	1.09497e-15	***
BRCA	GZMA	0.050596	0.077912
BRCA	PRF1	-0.051433	0.0727577
BRCA	ARG1	-0.0525224	0.189744
BRCA	HMGB1	0.15355	7.2314e-08	***
BRCA	ENTPD1	-0.0858833	0.00270172	**
CESC	CD80	0.059113	0.301875
CESC	CD28	-0.0453297	0.427949
CESC	ICOSLG	-0.0209098	0.714728
CESC	PDCD1LG2	-0.143273	0.0118287	*
CESC	CD274	0.0878019	0.124758
CESC	CD276	-0.194251	0.000608198	***
CESC	VTCN1	0.0237059	0.681576
CESC	SLAMF7	-0.000290477	0.995949
CESC	BTN3A2	0.0166869	0.770529
CESC	BTN3A1	-0.0222075	0.697866
CESC	C10orf54	-0.169881	0.00278025	**
CESC	CD276	-0.194251	0.000608198	***
CESC	TNFSF9	-0.0533367	0.350864
CESC	TNF	0.0133821	0.815054
CESC	TNFSF4	0.0178133	0.755515
CESC	IL1B	-0.0366844	0.521259
CESC	CXCL9	0.120152	0.0350541	*
CESC	CXCL10	0.138289	0.0151497	*
CESC	CCL5	-0.0197374	0.730083
CESC	VEGFB	-0.242496	1.68598e-05	***
CESC	CX3CL1	0.0347724	0.543217
CESC	TGFB1	-0.0531062	0.352954
CESC	VEGFA	-0.0530329	0.353619
CESC	CD70	0.0428562	0.455093
CESC	CD40LG	-0.00766267	0.89415
CESC	IL10	-0.0661153	0.24888
CESC	IFNG	0.0231158	0.692054
CESC	IL1A	0.0878728	0.123836
CESC	IL12A	0.0421945	0.465056
CESC	IFNA2	-0.134253	0.620102
CESC	IFNA1	-0.238303	0.00935964	**
CESC	IL4	0.107074	0.522276
CESC	IL2	0.00965392	0.912182
CESC	IL13	0.0408336	0.562969
CESC	TNFRSF18	0.153051	0.00712401	**
CESC	TIGIT	0.048839	0.3938
CESC	PDCD1	-0.0164488	0.773714
CESC	CTLA4	0.0272445	0.633872
CESC	IL2RA	0.00339576	0.952671
CESC	TNFRSF4	-0.0872014	0.126745
CESC	CD27	-0.0258294	0.651603
CESC	LAG3	-0.0833183	0.144614
CESC	TNFRSF9	0.128148	0.025705	*
CESC	ICOS	0.044131	0.441028
CESC	BTLA	0.0631612	0.271493
CESC	KIR2DL3	-0.0609073	0.347465
CESC	KIR2DL1	-0.123745	0.0839896
CESC	TNFRSF14	-0.0924566	0.105344
CESC	EDNRB	-0.247381	1.12149e-05	***
CESC	CD40	-0.0751269	0.18852
CESC	ADORA2A	-0.120298	0.0348317	*
CESC	TLR4	-0.248376	1.03098e-05	***
CESC	HAVCR2	-0.00872221	0.878828
CESC	ITGB2	-0.0367272	0.520773
CESC	ICAM1	-0.101356	0.0757117
CESC	SELP	-0.209567	0.000233398	***
CESC	HLA-DRB5	-0.0514504	0.368187
CESC	HLA-DQA1	-0.0326138	0.568546
CESC	HLA-DQB1	-0.0596755	0.296498
CESC	MICA	-0.109639	0.0545903
CESC	MICB	0.0440137	0.441496
CESC	HLA-DQA2	0.0609997	0.28589
CESC	HLA-DQB2	0.133057	0.0194891	*
CESC	HLA-B	-0.0663797	0.245437
CESC	HLA-A	-0.0911501	0.110378
CESC	HLA-C	-0.102762	0.0717192
CESC	HLA-DRA	-0.00931652	0.870642
CESC	HLA-DRB1	-0.0830848	0.145747
CESC	HLA-DPB1	-0.0493628	0.387963
CESC	HLA-DPA1	-0.0253349	0.657846
CESC	IDO1	0.106692	0.0614607
CESC	GZMA	-0.0234854	0.681404
CESC	PRF1	-0.0509429	0.372936
CESC	ARG1	0.0337438	0.636966
CESC	HMGB1	0.194545	0.00059644	***
CESC	ENTPD1	-0.222027	8.4993e-05	***
CHOL	CD80	0.137973	0.36608
CHOL	CD28	-0.234768	0.125036
CHOL	ICOSLG	-0.508933	0.000356981	***
CHOL	PDCD1LG2	NA	NA
CHOL	CD274	-0.0474298	0.757025
CHOL	CD276	0.2038	0.179337
CHOL	VTCN1	NA	NA
CHOL	SLAMF7	NA	NA
CHOL	BTN3A2	0.374358	0.0112938	*
CHOL	BTN3A1	0.502542	0.000434999	***
CHOL	C10orf54	0.130678	0.392204
CHOL	CD276	0.2038	0.179337
CHOL	TNFSF9	NA	NA
CHOL	TNF	NA	NA
CHOL	TNFSF4	NA	NA
CHOL	IL1B	NA	NA
CHOL	CXCL9	-0.00693088	0.963959
CHOL	CXCL10	-0.0555498	0.717028
CHOL	CCL5	-0.0305594	0.842046
CHOL	VEGFB	NA	NA
CHOL	CX3CL1	0.311585	0.0372024	*
CHOL	TGFB1	NA	NA
CHOL	VEGFA	NA	NA
CHOL	CD70	0.113546	0.485415
CHOL	CD40LG	-0.182445	0.23032
CHOL	IL10	NA	NA
CHOL	IFNG	NA	NA
CHOL	IL1A	NA	NA
CHOL	IL12A	NA	NA
CHOL	IFNA2	NA	NA
CHOL	IFNA1	0.207136	0.792864
CHOL	IL4	NA	NA
CHOL	IL2	NA	NA
CHOL	IL13	NA	NA
CHOL	TNFRSF18	NA	NA
CHOL	TIGIT	NA	NA
CHOL	PDCD1	NA	NA
CHOL	CTLA4	0.251255	0.095939
CHOL	IL2RA	NA	NA
CHOL	TNFRSF4	NA	NA
CHOL	CD27	-0.0109507	0.943084
CHOL	LAG3	NA	NA
CHOL	TNFRSF9	NA	NA
CHOL	ICOS	0.0427267	0.788186
CHOL	BTLA	-0.073557	0.647636
CHOL	KIR2DL3	NA	NA
CHOL	KIR2DL1	NA	NA
CHOL	TNFRSF14	NA	NA
CHOL	EDNRB	-0.617164	6.32032e-06	***
CHOL	CD40	-0.152389	0.317627
CHOL	ADORA2A	-0.187316	0.217898
CHOL	TLR4	NA	NA
CHOL	HAVCR2	0.202021	0.183244
CHOL	ITGB2	NA	NA
CHOL	ICAM1	0.105023	0.492339
CHOL	SELP	NA	NA
CHOL	HLA-DRB5	-0.0276079	0.857135
CHOL	HLA-DQA1	-0.0376116	0.80623
CHOL	HLA-DQB1	0.0340012	0.824522
CHOL	MICA	NA	NA
CHOL	MICB	NA	NA
CHOL	HLA-DQA2	-0.0808106	0.597705
CHOL	HLA-DQB2	0.185177	0.223295
CHOL	HLA-B	0.184407	0.22526
CHOL	HLA-A	0.422292	0.00385706	**
CHOL	HLA-C	0.196872	0.194899
CHOL	HLA-DRA	-0.0403871	0.792236
CHOL	HLA-DRB1	0.0988689	0.518179
CHOL	HLA-DPB1	-0.0351755	0.818561
CHOL	HLA-DPA1	-0.0698769	0.648306
CHOL	IDO1	0.14553	0.340152
CHOL	GZMA	-0.0281826	0.854193
CHOL	PRF1	NA	NA
CHOL	ARG1	-0.615936	2.32856e-05	***
CHOL	HMGB1	0.0216594	0.887693
CHOL	ENTPD1	0.337858	0.0232168	*
COAD	CD80	0.110594	0.0453445	*
COAD	CD28	-0.228668	2.82056e-05	***
COAD	ICOSLG	-0.084843	0.124581
COAD	PDCD1LG2	-0.129834	0.0186533	*
COAD	CD274	0.0182257	0.742271
COAD	CD276	0.237156	1.3775e-05	***
COAD	VTCN1	0.132531	0.0373868	*
COAD	SLAMF7	-0.230134	2.49695e-05	***
COAD	BTN3A2	-0.135971	0.013573	*
COAD	BTN3A1	-0.081589	0.13975
COAD	C10orf54	-0.486101	6.48436e-21	***
COAD	CD276	0.237156	1.3775e-05	***
COAD	TNFSF9	0.28225	1.92646e-07	***
COAD	TNF	-0.100262	0.0697605
COAD	TNFSF4	-0.0326113	0.555579
COAD	IL1B	0.176978	0.00126699	**
COAD	CXCL9	0.135677	0.0137783	*
COAD	CXCL10	0.217964	6.7055e-05	***
COAD	CCL5	-0.13704	0.0128473	*
COAD	VEGFB	-0.469381	1.98016e-19	***
COAD	CX3CL1	-0.0978513	0.0763344
COAD	TGFB1	-0.154649	0.00493376	**
COAD	VEGFA	0.249287	4.71909e-06	***
COAD	CD70	-0.00856008	0.877262
COAD	CD40LG	-0.312243	7.94593e-09	***
COAD	IL10	-0.197522	0.000386648	***
COAD	IFNG	0.131885	0.0273394	*
COAD	IL1A	0.228866	2.93623e-05	***
COAD	IL12A	-0.0713239	0.201071
COAD	IFNA2	-0.53199	0.642889
COAD	IFNA1	-0.0608718	0.772547
COAD	IL4	-0.0869067	0.619601
COAD	IL2	-0.336804	0.000204761	***
COAD	IL13	0.0272104	0.697839
COAD	TNFRSF18	-0.138336	0.0121458	*
COAD	TIGIT	-0.0631875	0.253809
COAD	PDCD1	-0.0193523	0.726552
COAD	CTLA4	0.107752	0.0512121
COAD	IL2RA	-0.0119149	0.830048
COAD	TNFRSF4	-0.0390719	0.480019
COAD	CD27	-0.315071	5.13926e-09	***
COAD	LAG3	-0.127338	0.0208701	*
COAD	TNFRSF9	0.0633659	0.254666
COAD	ICOS	-0.0311962	0.574637
COAD	BTLA	-0.308426	1.36417e-08	***
COAD	KIR2DL3	0.178442	0.0222502	*
COAD	KIR2DL1	0.179582	0.0604843
COAD	TNFRSF14	-0.19059	0.000509429	***
COAD	EDNRB	-0.375277	1.9229e-12	***
COAD	CD40	-0.130892	0.0175323	*
COAD	ADORA2A	-0.313515	6.1662e-09	***
COAD	TLR4	-0.15032	0.00630064	**
COAD	HAVCR2	-0.0850814	0.123522
COAD	ITGB2	-0.161025	0.00340331	**
COAD	ICAM1	0.011807	0.831052
COAD	SELP	-0.320707	3.11314e-09	***
COAD	HLA-DRB5	-0.143652	0.00907458	**
COAD	HLA-DQA1	-0.190986	0.000495629	***
COAD	HLA-DQB1	-0.121523	0.0275241	*
COAD	MICA	0.0709931	0.198995
COAD	MICB	0.244555	7.21436e-06	***
COAD	HLA-DQA2	-0.141053	0.0104204	*
COAD	HLA-DQB2	-0.241218	9.9915e-06	***
COAD	HLA-B	-0.226548	3.35936e-05	***
COAD	HLA-A	-0.192996	0.000430785	***
COAD	HLA-C	-0.209152	0.000132594	***
COAD	HLA-DRA	-0.138981	0.0116179	*
COAD	HLA-DRB1	-0.168703	0.00213784	**
COAD	HLA-DPB1	-0.241663	9.31211e-06	***
COAD	HLA-DPA1	-0.189777	0.000538878	***
COAD	IDO1	0.0591474	0.286239
COAD	GZMA	-0.12816	0.020053	*
COAD	PRF1	-0.00135132	0.98052
COAD	ARG1	-0.160009	0.0258373	*
COAD	HMGB1	0.48392	1.02366e-20	***
COAD	ENTPD1	-0.133083	0.0157146	*
DLBC	CD80	0.0810713	0.583846
DLBC	CD28	-0.150393	0.307584
DLBC	ICOSLG	-0.358486	0.0123504	*
DLBC	PDCD1LG2	NA	NA
DLBC	CD274	0.282512	0.0517096
DLBC	CD276	-0.244034	0.094617
DLBC	VTCN1	NA	NA
DLBC	SLAMF7	NA	NA
DLBC	BTN3A2	-0.0721885	0.62584
DLBC	BTN3A1	0.184138	0.210255
DLBC	C10orf54	-0.426124	0.00252885	**
DLBC	CD276	-0.244034	0.094617
DLBC	TNFSF9	NA	NA
DLBC	TNF	NA	NA
DLBC	TNFSF4	NA	NA
DLBC	IL1B	NA	NA
DLBC	CXCL9	0.0280905	0.849682
DLBC	CXCL10	0.0157199	0.915545
DLBC	CCL5	-0.351774	0.0142126	*
DLBC	VEGFB	NA	NA
DLBC	CX3CL1	-0.108939	0.461089
DLBC	TGFB1	NA	NA
DLBC	VEGFA	NA	NA
DLBC	CD70	-0.295432	0.0414885	*
DLBC	CD40LG	-0.158728	0.292059
DLBC	IL10	NA	NA
DLBC	IFNG	NA	NA
DLBC	IL1A	NA	NA
DLBC	IL12A	NA	NA
DLBC	IFNA2	NA	NA
DLBC	IFNA1	NA	NA
DLBC	IL4	NA	NA
DLBC	IL2	NA	NA
DLBC	IL13	NA	NA
DLBC	TNFRSF18	NA	NA
DLBC	TIGIT	NA	NA
DLBC	PDCD1	NA	NA
DLBC	CTLA4	-0.352352	0.0140433	*
DLBC	IL2RA	NA	NA
DLBC	TNFRSF4	NA	NA
DLBC	CD27	-0.543745	6.492e-05	***
DLBC	LAG3	NA	NA
DLBC	TNFRSF9	NA	NA
DLBC	ICOS	-0.246282	0.0915234
DLBC	BTLA	0.21824	0.136176
DLBC	KIR2DL3	NA	NA
DLBC	KIR2DL1	NA	NA
DLBC	TNFRSF14	NA	NA
DLBC	EDNRB	0.126462	0.39172
DLBC	CD40	-0.231141	0.113953
DLBC	ADORA2A	-0.178968	0.223567
DLBC	TLR4	NA	NA
DLBC	HAVCR2	-0.120262	0.415531
DLBC	ITGB2	NA	NA
DLBC	ICAM1	-0.252615	0.0832281
DLBC	SELP	NA	NA
DLBC	HLA-DRB5	-0.397796	0.00511127	**
DLBC	HLA-DQA1	-0.157543	0.284882
DLBC	HLA-DQB1	-0.340499	0.0178792	*
DLBC	MICA	NA	NA
DLBC	MICB	NA	NA
DLBC	HLA-DQA2	-0.275481	0.058075
DLBC	HLA-DQB2	-0.384569	0.00695913	**
DLBC	HLA-B	-0.681179	9.90221e-08	***
DLBC	HLA-A	-0.669177	1.997e-07	***
DLBC	HLA-C	-0.542467	6.80686e-05	***
DLBC	HLA-DRA	-0.311172	0.0313344	*
DLBC	HLA-DRB1	-0.446669	0.00146032	**
DLBC	HLA-DPB1	-0.588773	1.07367e-05	***
DLBC	HLA-DPA1	-0.428655	0.00236775	**
DLBC	IDO1	-0.115538	0.434218
DLBC	GZMA	-0.149955	0.309012
DLBC	PRF1	NA	NA
DLBC	ARG1	-0.147907	0.545656
DLBC	HMGB1	0.345744	0.0160846	*
DLBC	ENTPD1	0.220446	0.132164
ESCA	CD80	0.210477	0.00306574	**
ESCA	CD28	-0.0957769	0.181755
ESCA	ICOSLG	0.026128	0.716221
ESCA	PDCD1LG2	-0.0367449	0.609134
ESCA	CD274	0.0309155	0.667086
ESCA	CD276	0.362499	1.77758e-07	***
ESCA	VTCN1	0.118788	0.100788
ESCA	SLAMF7	-0.134245	0.060667
ESCA	BTN3A2	-0.0672366	0.349092
ESCA	BTN3A1	-0.061547	0.391467
ESCA	C10orf54	-0.282648	5.97194e-05	***
ESCA	CD276	0.362499	1.77758e-07	***
ESCA	TNFSF9	0.206504	0.00368519	**
ESCA	TNF	0.218844	0.00205849	**
ESCA	TNFSF4	-0.0341396	0.634762
ESCA	IL1B	0.0516402	0.472253
ESCA	CXCL9	0.0583182	0.416836
ESCA	CXCL10	0.211633	0.00290404	**
ESCA	CCL5	-0.0669718	0.350998
ESCA	VEGFB	-0.314506	7.14352e-06	***
ESCA	CX3CL1	-0.0613914	0.392668
ESCA	TGFB1	0.0552655	0.441682
ESCA	VEGFA	-0.0298337	0.678074
ESCA	CD70	0.174116	0.0149167	*
ESCA	CD40LG	-0.22394	0.00189654	**
ESCA	IL10	-0.0199614	0.781243
ESCA	IFNG	0.129561	0.0912329
ESCA	IL1A	0.168828	0.0186116	*
ESCA	IL12A	-0.0788357	0.278335
ESCA	IFNA2	0.34305	0.251171
ESCA	IFNA1	-0.106094	0.3224
ESCA	IL4	0.0673726	0.671617
ESCA	IL2	-0.0760511	0.513784
ESCA	IL13	-0.391259	2.37412e-05	***
ESCA	TNFRSF18	0.308262	1.10474e-05	***
ESCA	TIGIT	0.0229599	0.749404
ESCA	PDCD1	-0.0629822	0.380497
ESCA	CTLA4	0.154729	0.0303561	*
ESCA	IL2RA	0.111644	0.120219
ESCA	TNFRSF4	0.174724	0.014311	*
ESCA	CD27	-0.144496	0.0433197	*
ESCA	LAG3	0.0476483	0.507212
ESCA	TNFRSF9	0.221679	0.00179261	**
ESCA	ICOS	0.165184	0.020684	*
ESCA	BTLA	-0.191158	0.00727702	**
ESCA	KIR2DL3	-0.214782	0.0526537
ESCA	KIR2DL1	-0.00715633	0.942241
ESCA	TNFRSF14	-0.23445	0.000941244	***
ESCA	EDNRB	-0.346546	6.5024e-07	***
ESCA	CD40	0.0211707	0.768355
ESCA	ADORA2A	-0.0927396	0.196067
ESCA	TLR4	-0.2829	5.87822e-05	***
ESCA	HAVCR2	0.0700141	0.329498
ESCA	ITGB2	-0.000247961	0.997248
ESCA	ICAM1	0.0826595	0.249402
ESCA	SELP	-0.375673	5.76802e-08	***
ESCA	HLA-DRB5	-0.128632	0.0723674
ESCA	HLA-DQA1	0.0121198	0.866113
ESCA	HLA-DQB1	-0.0457942	0.523895
ESCA	MICA	-0.0908793	0.205228
ESCA	MICB	0.397119	8.27072e-09	***
ESCA	HLA-DQA2	0.0456966	0.524781
ESCA	HLA-DQB2	0.0137861	0.847915
ESCA	HLA-B	0.000289316	0.996789
ESCA	HLA-A	0.00591682	0.934403
ESCA	HLA-C	0.0249972	0.728008
ESCA	HLA-DRA	-0.0871375	0.224583
ESCA	HLA-DRB1	-0.0802852	0.263307
ESCA	HLA-DPB1	-0.186788	0.00875635	**
ESCA	HLA-DPA1	-0.139944	0.050427
ESCA	IDO1	0.02393	0.739191
ESCA	GZMA	0.0233213	0.745594
ESCA	PRF1	-0.048606	0.498704
ESCA	ARG1	-0.0584771	0.442075
ESCA	HMGB1	0.348758	5.4554e-07	***
ESCA	ENTPD1	-0.225118	0.00151231	**
GBM	CD80	0.0393717	0.610223
GBM	CD28	-0.0129123	0.866492
GBM	ICOSLG	-0.291889	0.00010228	***
GBM	PDCD1LG2	0.125516	0.100876
GBM	CD274	-0.124426	0.103895
GBM	CD276	0.424568	6.45461e-09	***
GBM	VTCN1	0.288277	0.000181622	***
GBM	SLAMF7	0.166386	0.0296297	*
GBM	BTN3A2	0.165873	0.0296583	*
GBM	BTN3A1	0.187314	0.013874	*
GBM	C10orf54	-0.323056	1.54323e-05	***
GBM	CD276	0.424568	6.45461e-09	***
GBM	TNFSF9	-0.41496	1.51596e-08	***
GBM	TNF	-0.265764	0.00042568	***
GBM	TNFSF4	-0.0498639	0.515954
GBM	IL1B	-0.328614	1.07675e-05	***
GBM	CXCL9	0.200144	0.00847808	**
GBM	CXCL10	0.228655	0.00255304	**
GBM	CCL5	-0.0106254	0.889973
GBM	VEGFB	0.123886	0.105415
GBM	CX3CL1	-0.408718	2.60284e-08	***
GBM	TGFB1	0.0175696	0.819055
GBM	VEGFA	0.193015	0.011187	*
GBM	CD70	-0.00865183	0.912178
GBM	CD40LG	-0.0896918	0.281656
GBM	IL10	-0.102845	0.182013
GBM	IFNG	0.116964	0.334901
GBM	IL1A	-0.300862	6.37552e-05	***
GBM	IL12A	0.28883	0.000121754	***
GBM	IFNA2	-0.585316	0.0455656	*
GBM	IFNA1	0.217764	0.435594
GBM	IL4	-0.0695777	0.661503
GBM	IL2	0.220122	0.60041
GBM	IL13	-0.0225541	0.803639
GBM	TNFRSF18	-0.2011	0.00835347	**
GBM	TIGIT	-0.149066	0.0537951
GBM	PDCD1	-0.0386965	0.616367
GBM	CTLA4	-0.0467526	0.549746
GBM	IL2RA	-0.116933	0.132344
GBM	TNFRSF4	0.0568894	0.458537
GBM	CD27	-0.171177	0.0247556	*
GBM	LAG3	0.231992	0.0021968	**
GBM	TNFRSF9	-0.190934	0.0233329	*
GBM	ICOS	-0.141562	0.0861201
GBM	BTLA	-0.00580917	0.941332
GBM	KIR2DL3	-0.318852	0.0478809	*
GBM	KIR2DL1	0.0722067	0.662234
GBM	TNFRSF14	-0.0126441	0.869241
GBM	EDNRB	0.181431	0.0172239	*
GBM	CD40	-0.0457204	0.551471
GBM	ADORA2A	-0.193304	0.0110635	*
GBM	TLR4	-0.103357	0.177259
GBM	HAVCR2	-0.0754202	0.325452
GBM	ITGB2	-0.119521	0.118364
GBM	ICAM1	-0.182098	0.0168117	*
GBM	SELP	-0.0573667	0.533708
GBM	HLA-DRB5	-0.0466572	0.543338
GBM	HLA-DQA1	-0.0577619	0.451663
GBM	HLA-DQB1	-0.0462701	0.546692
GBM	MICA	-0.0840721	0.272861
GBM	MICB	0.176206	0.020767	*
GBM	HLA-DQA2	0.133269	0.0813618
GBM	HLA-DQB2	0.0932065	0.225308
GBM	HLA-B	0.106556	0.164151
GBM	HLA-A	0.155098	0.0421968	*
GBM	HLA-C	0.107166	0.161736
GBM	HLA-DRA	0.0414501	0.589279
GBM	HLA-DRB1	-0.0777037	0.310976
GBM	HLA-DPB1	0.0117659	0.87825
GBM	HLA-DPA1	0.0396998	0.60511
GBM	IDO1	-0.049803	0.531701
GBM	GZMA	-0.0134542	0.861759
GBM	PRF1	0.0313139	0.683433
GBM	ARG1	-0.0554915	0.510367
GBM	HMGB1	0.365676	8.1081e-07	***
GBM	ENTPD1	-0.0279269	0.716113
HNSC	CD80	0.18249	1.27221e-05	***
HNSC	CD28	0.127142	0.00246403	**
HNSC	ICOSLG	0.109911	0.00886988	**
HNSC	PDCD1LG2	0.0368857	0.381509
HNSC	CD274	0.108436	0.00983212	**
HNSC	CD276	0.0108439	0.796852
HNSC	VTCN1	-0.0860236	0.0463166	*
HNSC	SLAMF7	0.0516894	0.21951
HNSC	BTN3A2	0.0245268	0.560358
HNSC	BTN3A1	0.0966626	0.0214493	*
HNSC	C10orf54	-0.127033	0.00246328	**
HNSC	CD276	0.0108439	0.796852
HNSC	TNFSF9	-0.0679543	0.106316
HNSC	TNF	0.0266614	0.526731
HNSC	TNFSF4	0.230237	3.02459e-08	***
HNSC	IL1B	0.00044909	0.991494
HNSC	CXCL9	0.182068	1.30995e-05	***
HNSC	CXCL10	0.180455	1.56613e-05	***
HNSC	CCL5	0.109673	0.00901951	**
HNSC	VEGFB	-0.244893	3.56019e-09	***
HNSC	CX3CL1	0.054333	0.196801
HNSC	TGFB1	-0.0420671	0.317776
HNSC	VEGFA	0.153624	0.000243932	***
HNSC	CD70	0.148819	0.000390852	***
HNSC	CD40LG	0.121223	0.00503062	**
HNSC	IL10	-0.03351	0.427446
HNSC	IFNG	0.221773	3.1588e-07	***
HNSC	IL1A	0.0307896	0.464742
HNSC	IL12A	0.17711	2.90199e-05	***
HNSC	IFNA2	-0.258735	0.284807
HNSC	IFNA1	-0.104684	0.104262
HNSC	IL4	-0.273764	0.0473026	*
HNSC	IL2	0.170841	0.0143196	*
HNSC	IL13	-0.220481	7.33455e-05	***
HNSC	TNFRSF18	0.110185	0.00870085	**
HNSC	TIGIT	0.212553	3.40527e-07	***
HNSC	PDCD1	0.136107	0.00119414	**
HNSC	CTLA4	0.20634	7.53164e-07	***
HNSC	IL2RA	0.146933	0.000453245	***
HNSC	TNFRSF4	0.0484003	0.250305
HNSC	CD27	0.128065	0.00226864	**
HNSC	LAG3	0.180108	1.62712e-05	***
HNSC	TNFRSF9	0.253068	1.04985e-09	***
HNSC	ICOS	0.193674	3.45932e-06	***
HNSC	BTLA	0.181007	1.6945e-05	***
HNSC	KIR2DL3	0.123776	0.0141963	*
HNSC	KIR2DL1	-0.0295266	0.602783
HNSC	TNFRSF14	-0.0223979	0.594898
HNSC	EDNRB	-0.184534	1.01209e-05	***
HNSC	CD40	0.109702	0.00900124	**
HNSC	ADORA2A	0.137932	0.00100189	**
HNSC	TLR4	-0.0926827	0.0274636	*
HNSC	HAVCR2	0.0746797	0.0758587
HNSC	ITGB2	0.0418233	0.320591
HNSC	ICAM1	0.0722401	0.0859627
HNSC	SELP	-0.104737	0.012742	*
HNSC	HLA-DRB5	-0.0301305	0.474358
HNSC	HLA-DQA1	0.0205226	0.626103
HNSC	HLA-DQB1	0.0218486	0.603964
HNSC	MICA	0.0496397	0.238366
HNSC	MICB	0.372773	4.23337e-20	***
HNSC	HLA-DQA2	0.0346766	0.410277
HNSC	HLA-DQB2	-0.0491306	0.243221
HNSC	HLA-B	-0.0492142	0.242418
HNSC	HLA-A	-0.0696082	0.0980509
HNSC	HLA-C	-0.0899753	0.0323395	*
HNSC	HLA-DRA	0.0198413	0.63761
HNSC	HLA-DRB1	-0.057262	0.1737
HNSC	HLA-DPB1	-0.0607948	0.1486
HNSC	HLA-DPA1	-0.00471605	0.910862
HNSC	IDO1	0.226914	4.81845e-08	***
HNSC	GZMA	0.110497	0.00851229	**
HNSC	PRF1	0.129385	0.00204011	**
HNSC	ARG1	-0.218466	3.289e-06	***
HNSC	HMGB1	0.369584	9.25793e-20	***
HNSC	ENTPD1	0.0860038	0.0408191	*
KICH	CD80	-0.121525	0.256599
KICH	CD28	0.206626	0.0507047
KICH	ICOSLG	-0.198034	0.0598778
KICH	PDCD1LG2	-0.0618158	0.560506
KICH	CD274	0.106913	0.313129
KICH	CD276	0.3164	0.00224732	**
KICH	VTCN1	-0.196932	0.0691568
KICH	SLAMF7	0.0888701	0.402195
KICH	BTN3A2	0.0417201	0.694575
KICH	BTN3A1	-0.118994	0.261253
KICH	C10orf54	-0.148081	0.161271
KICH	CD276	0.3164	0.00224732	**
KICH	TNFSF9	0.243479	0.0214922	*
KICH	TNF	-0.204061	0.0565197
KICH	TNFSF4	-0.271081	0.00934808	**
KICH	IL1B	-0.278908	0.00742445	**
KICH	CXCL9	0.0836408	0.430559
KICH	CXCL10	-0.0592512	0.576914
KICH	CCL5	-0.00163005	0.987765
KICH	VEGFB	-0.0212583	0.841472
KICH	CX3CL1	-0.550455	1.58036e-08	***
KICH	TGFB1	0.106916	0.313116
KICH	VEGFA	0.0381841	0.719334
KICH	CD70	0.463741	5.99149e-05	***
KICH	CD40LG	0.0606801	0.588131
KICH	IL10	-0.0271229	0.806529
KICH	IFNG	0.448882	0.000461317	***
KICH	IL1A	-0.130714	0.270338
KICH	IL12A	-0.122754	0.257339
KICH	IFNA2	-0.0586252	0.900646
KICH	IFNA1	-0.169179	0.580585
KICH	IL4	-0.3152	0.542858
KICH	IL2	-0.1788	0.507614
KICH	IL13	-0.238568	0.161149
KICH	TNFRSF18	0.0558335	0.601192
KICH	TIGIT	0.112216	0.29233
KICH	PDCD1	-0.0617118	0.567881
KICH	CTLA4	0.104547	0.362335
KICH	IL2RA	0.187532	0.0801857
KICH	TNFRSF4	0.0879145	0.407295
KICH	CD27	0.160885	0.12764
KICH	LAG3	0.0287675	0.786632
KICH	TNFRSF9	0.0615049	0.592696
KICH	ICOS	0.0997892	0.375424
KICH	BTLA	0.170697	0.111816
KICH	KIR2DL3	-0.0373231	0.760769
KICH	KIR2DL1	-0.131273	0.334852
KICH	TNFRSF14	-0.128968	0.223087
KICH	EDNRB	-0.330662	0.00136826	**
KICH	CD40	0.122051	0.24911
KICH	ADORA2A	-0.30974	0.00281059	**
KICH	TLR4	-0.0607548	0.567267
KICH	HAVCR2	0.0343547	0.746477
KICH	ITGB2	0.0342982	0.74688
KICH	ICAM1	-0.195302	0.0635657
KICH	SELP	-0.360871	0.000441245	***
KICH	HLA-DRB5	-0.273158	0.00879904	**
KICH	HLA-DQA1	-0.206231	0.0498489	*
KICH	HLA-DQB1	-0.111418	0.293054
KICH	MICA	-0.0542829	0.60932
KICH	MICB	0.386434	0.000154659	***
KICH	HLA-DQA2	-0.266188	0.0107612	*
KICH	HLA-DQB2	-0.190022	0.0712141
KICH	HLA-B	-0.0348139	0.743206
KICH	HLA-A	-0.146804	0.164954
KICH	HLA-C	-0.121294	0.252082
KICH	HLA-DRA	-0.274597	0.00843551	**
KICH	HLA-DRB1	-0.240939	0.0214116	*
KICH	HLA-DPB1	-0.1965	0.061927
KICH	HLA-DPA1	-0.225602	0.0315425	*
KICH	IDO1	0.180916	0.086132
KICH	GZMA	0.0436822	0.680972
KICH	PRF1	-0.0472109	0.656764
KICH	ARG1	0.11352	0.452548
KICH	HMGB1	-0.0294472	0.781715
KICH	ENTPD1	-0.167791	0.111882
KIRC	CD80	0.56212	2.80464e-51	***
KIRC	CD28	0.507649	6.05879e-41	***
KIRC	ICOSLG	-0.165277	4.34396e-05	***
KIRC	PDCD1LG2	0.38748	4.14446e-23	***
KIRC	CD274	0.0272264	0.503866
KIRC	CD276	0.431028	8.25757e-29	***
KIRC	VTCN1	-0.600481	2.77932e-59	***
KIRC	SLAMF7	0.600187	1.41917e-60	***
KIRC	BTN3A2	0.556683	1.30709e-50	***
KIRC	BTN3A1	0.638616	9.63453e-71	***
KIRC	C10orf54	0.451098	1.03292e-31	***
KIRC	CD276	0.431028	8.25757e-29	***
KIRC	TNFSF9	0.645829	1.06714e-72	***
KIRC	TNF	0.177522	1.17912e-05	***
KIRC	TNFSF4	0.447777	3.22034e-31	***
KIRC	IL1B	0.206156	3.132e-07	***
KIRC	CXCL9	0.624042	1.01678e-66	***
KIRC	CXCL10	0.577061	4.3131e-55	***
KIRC	CCL5	0.600979	9.04305e-61	***
KIRC	VEGFB	0.15534	0.000123307	***
KIRC	CX3CL1	0.14853	0.000243305	***
KIRC	TGFB1	0.453683	4.22601e-32	***
KIRC	VEGFA	0.51253	6.76805e-42	***
KIRC	CD70	0.642351	4.09869e-71	***
KIRC	CD40LG	0.530784	3.36989e-45	***
KIRC	IL10	0.364601	2.85681e-20	***
KIRC	IFNG	0.513601	5.1268e-39	***
KIRC	IL1A	0.131164	0.00262699	**
KIRC	IL12A	0.126013	0.0020547	**
KIRC	IFNA2	-0.141692	0.562845
KIRC	IFNA1	-0.0760256	0.339325
KIRC	IL4	0.151437	0.13458
KIRC	IL2	0.156207	0.00372856	**
KIRC	IL13	0.172064	0.00312932	**
KIRC	TNFRSF18	0.453242	1.56767e-31	***
KIRC	TIGIT	0.631506	1.21447e-68	***
KIRC	PDCD1	0.530172	4.42654e-45	***
KIRC	CTLA4	0.586506	1.52772e-56	***
KIRC	IL2RA	0.454539	3.96159e-32	***
KIRC	TNFRSF4	0.429526	1.6428e-28	***
KIRC	CD27	0.569279	2.41566e-53	***
KIRC	LAG3	0.542289	1.25855e-47	***
KIRC	TNFRSF9	0.601214	3.05311e-60	***
KIRC	ICOS	0.605476	1.68986e-60	***
KIRC	BTLA	0.468165	3.55751e-34	***
KIRC	KIR2DL3	0.286433	6.09925e-12	***
KIRC	KIR2DL1	0.208302	1.34684e-06	***
KIRC	TNFRSF14	0.432051	5.93716e-29	***
KIRC	EDNRB	-0.0175453	0.666428
KIRC	CD40	0.578429	2.10177e-55	***
KIRC	ADORA2A	0.272341	9.12279e-12	***
KIRC	TLR4	0.191526	2.04319e-06	***
KIRC	HAVCR2	0.485815	3.26472e-37	***
KIRC	ITGB2	0.634102	1.79112e-69	***
KIRC	ICAM1	0.560812	1.7106e-51	***
KIRC	SELP	-0.310864	4.81653e-15	***
KIRC	HLA-DRB5	0.327146	1.39392e-16	***
KIRC	HLA-DQA1	0.513654	4.20844e-42	***
KIRC	HLA-DQB1	0.497239	3.64515e-39	***
KIRC	MICA	0.162939	5.58313e-05	***
KIRC	MICB	0.598438	3.82315e-60	***
KIRC	HLA-DQA2	0.42286	1.1058e-27	***
KIRC	HLA-DQB2	0.50761	5.30052e-41	***
KIRC	HLA-B	0.551349	1.7329e-49	***
KIRC	HLA-A	0.49848	2.21336e-39	***
KIRC	HLA-C	0.414997	1.25796e-26	***
KIRC	HLA-DRA	0.534389	4.75486e-46	***
KIRC	HLA-DRB1	0.472654	4.71613e-35	***
KIRC	HLA-DPB1	0.55187	1.34917e-49	***
KIRC	HLA-DPA1	0.572325	5.06105e-54	***
KIRC	IDO1	0.535424	2.97136e-46	***
KIRC	GZMA	0.615373	2.00114e-64	***
KIRC	PRF1	0.604739	1.04582e-61	***
KIRC	ARG1	0.0811059	0.0911207
KIRC	HMGB1	0.11732	0.00382657	**
KIRC	ENTPD1	0.398833	1.52947e-24	***
KIRP	CD80	0.276386	6.78898e-07	***
KIRP	CD28	0.0747872	0.179999
KIRP	ICOSLG	-0.212965	0.000114812	***
KIRP	PDCD1LG2	0.0279659	0.617643
KIRP	CD274	-0.00393397	0.94394
KIRP	CD276	0.257889	2.64606e-06	***
KIRP	VTCN1	-0.404798	3.63226e-14	***
KIRP	SLAMF7	0.138583	0.0126659	*
KIRP	BTN3A2	0.131646	0.0179279	*
KIRP	BTN3A1	0.197989	0.000343585	***
KIRP	C10orf54	-0.130539	0.0189235	*
KIRP	CD276	0.257889	2.64606e-06	***
KIRP	TNFSF9	0.436412	1.88598e-16	***
KIRP	TNF	-0.0508556	0.364534
KIRP	TNFSF4	0.0505234	0.365426
KIRP	IL1B	0.00334909	0.952264
KIRP	CXCL9	0.255871	3.18509e-06	***
KIRP	CXCL10	0.29392	7.39781e-08	***
KIRP	CCL5	0.160453	0.00383686	**
KIRP	VEGFB	-0.181899	0.00102383	**
KIRP	CX3CL1	-0.110318	0.0475888	*
KIRP	TGFB1	0.0839117	0.132353
KIRP	VEGFA	0.272391	6.66794e-07	***
KIRP	CD70	0.337295	5.92141e-10	***
KIRP	CD40LG	0.0321955	0.565475
KIRP	IL10	-0.0360931	0.529354
KIRP	IFNG	0.399142	2.56397e-09	***
KIRP	IL1A	0.16107	0.00572094	**
KIRP	IL12A	0.0664286	0.265371
KIRP	IFNA2	0.151531	0.676033
KIRP	IFNA1	-0.0700183	0.383543
KIRP	IL4	0.1055	0.374371
KIRP	IL2	0.00296876	0.976257
KIRP	IL13	0.0219119	0.835758
KIRP	TNFRSF18	0.2236	5.30468e-05	***
KIRP	TIGIT	0.240246	1.43922e-05	***
KIRP	PDCD1	0.188349	0.000681031	***
KIRP	CTLA4	0.165863	0.00310376	**
KIRP	IL2RA	0.173162	0.00190847	**
KIRP	TNFRSF4	0.203547	0.00024149	***
KIRP	CD27	0.20541	0.000201541	***
KIRP	LAG3	0.234836	2.0085e-05	***
KIRP	TNFRSF9	0.370956	2.55811e-11	***
KIRP	ICOS	0.173782	0.00244092	**
KIRP	BTLA	0.167228	0.00265017	**
KIRP	KIR2DL3	0.182097	0.00771519	**
KIRP	KIR2DL1	0.202201	0.00619298	**
KIRP	TNFRSF14	-0.16971	0.00220995	**
KIRP	EDNRB	-0.170704	0.00207929	**
KIRP	CD40	0.0209428	0.707683
KIRP	ADORA2A	-0.00993699	0.8588
KIRP	TLR4	-0.18403	0.000890446	***
KIRP	HAVCR2	0.0475215	0.394638
KIRP	ITGB2	0.0878254	0.115178
KIRP	ICAM1	0.083566	0.133961
KIRP	SELP	-0.310339	1.28364e-08	***
KIRP	HLA-DRB5	-0.0584484	0.294975
KIRP	HLA-DQA1	0.0296275	0.595749
KIRP	HLA-DQB1	-0.00211888	0.969741
KIRP	MICA	-0.0394206	0.480186
KIRP	MICB	0.234682	2.03461e-05	***
KIRP	HLA-DQA2	-0.000425183	0.993927
KIRP	HLA-DQB2	0.033714	0.546645
KIRP	HLA-B	0.0147133	0.792227
KIRP	HLA-A	0.0598589	0.283456
KIRP	HLA-C	-0.0332003	0.552156
KIRP	HLA-DRA	-0.0237049	0.671247
KIRP	HLA-DRB1	-0.0192915	0.729794
KIRP	HLA-DPB1	-0.0567172	0.309534
KIRP	HLA-DPA1	0.0110238	0.843546
KIRP	IDO1	0.441492	7.68519e-17	***
KIRP	GZMA	0.112624	0.0431044	*
KIRP	PRF1	0.11314	0.0421516	*
KIRP	ARG1	0.0100459	0.90159
KIRP	HMGB1	0.215642	9.36037e-05	***
KIRP	ENTPD1	0.0641111	0.250583
LAML	CD80	-0.00104018	0.989163
LAML	CD28	-0.0784057	0.305189
LAML	ICOSLG	-0.0727348	0.341603
LAML	PDCD1LG2	NA	NA
LAML	CD274	-0.136349	0.0771193
LAML	CD276	-0.0476133	0.537518
LAML	VTCN1	NA	NA
LAML	SLAMF7	NA	NA
LAML	BTN3A2	-0.180596	0.0174191	*
LAML	BTN3A1	-0.248138	0.000995772	***
LAML	C10orf54	-0.190542	0.0120368	*
LAML	CD276	-0.0476133	0.537518
LAML	TNFSF9	NA	NA
LAML	TNF	NA	NA
LAML	TNFSF4	NA	NA
LAML	IL1B	NA	NA
LAML	CXCL9	0.027116	0.754898
LAML	CXCL10	-0.0608982	0.456092
LAML	CCL5	-0.0994946	0.192782
LAML	VEGFB	NA	NA
LAML	CX3CL1	0.166407	0.159407
LAML	TGFB1	NA	NA
LAML	VEGFA	NA	NA
LAML	CD70	-0.0545239	0.493483
LAML	CD40LG	-0.0754065	0.324117
LAML	IL10	NA	NA
LAML	IFNG	NA	NA
LAML	IL1A	NA	NA
LAML	IL12A	NA	NA
LAML	IFNA2	NA	NA
LAML	IFNA1	-0.0129896	0.99173
LAML	IL4	NA	NA
LAML	IL2	NA	NA
LAML	IL13	NA	NA
LAML	TNFRSF18	NA	NA
LAML	TIGIT	NA	NA
LAML	PDCD1	NA	NA
LAML	CTLA4	-0.130109	0.0908191
LAML	IL2RA	NA	NA
LAML	TNFRSF4	NA	NA
LAML	CD27	-0.0224412	0.769472
LAML	LAG3	NA	NA
LAML	TNFRSF9	NA	NA
LAML	ICOS	-0.0545385	0.476048
LAML	BTLA	0.0431189	0.573237
LAML	KIR2DL3	NA	NA
LAML	KIR2DL1	NA	NA
LAML	TNFRSF14	NA	NA
LAML	EDNRB	0.17596	0.0324183	*
LAML	CD40	-0.199207	0.00860013	**
LAML	ADORA2A	-0.116126	0.12814
LAML	TLR4	NA	NA
LAML	HAVCR2	-0.242963	0.00127784	**
LAML	ITGB2	NA	NA
LAML	ICAM1	-0.233515	0.00198808	**
LAML	SELP	NA	NA
LAML	HLA-DRB5	-0.124921	0.101506
LAML	HLA-DQA1	-0.140588	0.065049
LAML	HLA-DQB1	-0.105062	0.168923
LAML	MICA	NA	NA
LAML	MICB	NA	NA
LAML	HLA-DQA2	-0.0792096	0.303094
LAML	HLA-DQB2	-0.149038	0.069667
LAML	HLA-B	-0.218721	0.00383953	**
LAML	HLA-A	-0.233949	0.00194889	**
LAML	HLA-C	-0.284682	0.00014698	***
LAML	HLA-DRA	-0.0660813	0.387694
LAML	HLA-DRB1	-0.114768	0.132692
LAML	HLA-DPB1	-0.126387	0.0975281
LAML	HLA-DPA1	-0.116534	0.126796
LAML	IDO1	0.0295609	0.822594
LAML	GZMA	-0.136442	0.0734555
LAML	PRF1	NA	NA
LAML	ARG1	0.200323	0.0082277	**
LAML	HMGB1	0.632392	1.04001e-20	***
LAML	ENTPD1	-0.084775	0.26745
LGG	CD80	0.236528	3.42532e-07	***
LGG	CD28	0.159771	0.000334873	***
LGG	ICOSLG	0.00390882	0.928466
LGG	PDCD1LG2	0.136598	0.00163777	**
LGG	CD274	0.000275968	0.994972
LGG	CD276	0.518545	8.22244e-38	***
LGG	VTCN1	0.236327	4.38503e-08	***
LGG	SLAMF7	0.166659	0.000163416	***
LGG	BTN3A2	0.153292	0.000397606	***
LGG	BTN3A1	0.209477	1.14335e-06	***
LGG	C10orf54	-0.239597	2.34442e-08	***
LGG	CD276	0.518545	8.22244e-38	***
LGG	TNFSF9	-0.233793	5.17298e-08	***
LGG	TNF	-0.0827319	0.0572244
LGG	TNFSF4	-0.125801	0.00372155	**
LGG	IL1B	-0.0405516	0.351467
LGG	CXCL9	0.312653	2.66708e-13	***
LGG	CXCL10	0.266871	4.99757e-10	***
LGG	CCL5	0.116014	0.00750493	**
LGG	VEGFB	-0.175238	4.98825e-05	***
LGG	CX3CL1	-0.247889	7.30008e-09	***
LGG	TGFB1	0.0630906	0.146927
LGG	VEGFA	0.277737	7.64849e-11	***
LGG	CD70	0.186841	0.00050442	***
LGG	CD40LG	0.107969	0.0366227	*
LGG	IL10	0.0637699	0.146849
LGG	IFNG	0.0132957	0.882058
LGG	IL1A	-0.03157	0.475118
LGG	IL12A	-0.105006	0.0156871	*
LGG	IFNA2	-0.0772012	0.429308
LGG	IFNA1	-0.11492	0.354431
LGG	IL4	-0.174264	0.117394
LGG	IL2	-0.00909592	0.967954
LGG	IL13	0.0494415	0.297482
LGG	TNFRSF18	-0.0576248	0.198312
LGG	TIGIT	-0.136702	0.00170974	**
LGG	PDCD1	0.101429	0.0234565	*
LGG	CTLA4	0.144374	0.00111455	**
LGG	IL2RA	0.159599	0.00252696	**
LGG	TNFRSF4	0.142809	0.000988665	***
LGG	CD27	0.105727	0.014888	*
LGG	LAG3	0.254044	2.98694e-09	***
LGG	TNFRSF9	-0.00640152	0.90167
LGG	ICOS	0.153992	0.00403543	**
LGG	BTLA	-0.00722667	0.871307
LGG	KIR2DL3	-0.0564461	0.503108
LGG	KIR2DL1	-0.0238308	0.789463
LGG	TNFRSF14	0.030909	0.477661
LGG	EDNRB	-0.110661	0.0107897	*
LGG	CD40	0.0586316	0.177731
LGG	ADORA2A	0.103682	0.0169525	*
LGG	TLR4	-0.325302	1.57561e-14	***
LGG	HAVCR2	0.068697	0.114186
LGG	ITGB2	0.0790718	0.0689235
LGG	ICAM1	0.060138	0.166829
LGG	SELP	0.032781	0.520247
LGG	HLA-DRB5	0.130507	0.00260992	**
LGG	HLA-DQA1	0.207201	1.50057e-06	***
LGG	HLA-DQB1	0.166942	0.000112767	***
LGG	MICA	-0.0639457	0.141516
LGG	MICB	0.319011	5.29912e-14	***
LGG	HLA-DQA2	0.136569	0.00171018	**
LGG	HLA-DQB2	0.123194	0.00611333	**
LGG	HLA-B	0.167874	0.000103081	***
LGG	HLA-A	0.200536	3.26929e-06	***
LGG	HLA-C	0.114187	0.00850849	**
LGG	HLA-DRA	0.169017	9.22842e-05	***
LGG	HLA-DRB1	0.157059	0.000283671	***
LGG	HLA-DPB1	0.161299	0.000192197	***
LGG	HLA-DPA1	0.186881	1.4886e-05	***
LGG	IDO1	0.174547	0.00200473	**
LGG	GZMA	0.158093	0.000431698	***
LGG	PRF1	0.144722	0.00084289	***
LGG	ARG1	-0.143638	0.00299877	**
LGG	HMGB1	0.235004	4.39285e-08	***
LGG	ENTPD1	0.142718	0.000985131	***
LIHC	CD80	0.0826731	0.092969
LIHC	CD28	0.178431	0.000225515	***
LIHC	ICOSLG	-0.175756	0.000280817	***
LIHC	PDCD1LG2	NA	NA
LIHC	CD274	-0.0277431	0.573044
LIHC	CD276	0.176655	0.00026096	***
LIHC	VTCN1	NA	NA
LIHC	SLAMF7	NA	NA
LIHC	BTN3A2	-0.0792455	0.103615
LIHC	BTN3A1	0.0648523	0.183101
LIHC	C10orf54	-0.0612815	0.208454
LIHC	CD276	0.176655	0.00026096	***
LIHC	TNFSF9	NA	NA
LIHC	TNF	NA	NA
LIHC	TNFSF4	NA	NA
LIHC	IL1B	NA	NA
LIHC	CXCL9	0.135939	0.00510085	**
LIHC	CXCL10	0.186232	0.000116846	***
LIHC	CCL5	-0.0346549	0.477177
LIHC	VEGFB	NA	NA
LIHC	CX3CL1	-0.217525	6.33892e-06	***
LIHC	TGFB1	NA	NA
LIHC	VEGFA	NA	NA
LIHC	CD70	0.167072	0.00135768	**
LIHC	CD40LG	0.00616541	0.900108
LIHC	IL10	NA	NA
LIHC	IFNG	NA	NA
LIHC	IL1A	NA	NA
LIHC	IL12A	NA	NA
LIHC	IFNA2	NA	NA
LIHC	IFNA1	0.826496	0.380661
LIHC	IL4	NA	NA
LIHC	IL2	NA	NA
LIHC	IL13	NA	NA
LIHC	TNFRSF18	NA	NA
LIHC	TIGIT	NA	NA
LIHC	PDCD1	NA	NA
LIHC	CTLA4	0.303155	4.24692e-10	***
LIHC	IL2RA	NA	NA
LIHC	TNFRSF4	NA	NA
LIHC	CD27	0.120493	0.0131427	*
LIHC	LAG3	NA	NA
LIHC	TNFRSF9	NA	NA
LIHC	ICOS	0.202066	4.10761e-05	***
LIHC	BTLA	0.0555009	0.273608
LIHC	KIR2DL3	NA	NA
LIHC	KIR2DL1	NA	NA
LIHC	TNFRSF14	NA	NA
LIHC	EDNRB	-0.36566	7.91514e-15	***
LIHC	CD40	0.021654	0.656977
LIHC	ADORA2A	0.142143	0.00339303	**
LIHC	TLR4	NA	NA
LIHC	HAVCR2	0.0254379	0.601867
LIHC	ITGB2	NA	NA
LIHC	ICAM1	0.0106662	0.826861
LIHC	SELP	NA	NA
LIHC	HLA-DRB5	-0.0923214	0.0578008
LIHC	HLA-DQA1	0.0363602	0.455757
LIHC	HLA-DQB1	0.022264	0.647955
LIHC	MICA	NA	NA
LIHC	MICB	NA	NA
LIHC	HLA-DQA2	0.0438325	0.369081
LIHC	HLA-DQB2	0.148396	0.00235211	**
LIHC	HLA-B	-0.0967497	0.0467424	*
LIHC	HLA-A	0.0393941	0.419014
LIHC	HLA-C	-0.0597396	0.220153
LIHC	HLA-DRA	0.00495704	0.919034
LIHC	HLA-DRB1	-0.0420093	0.388782
LIHC	HLA-DPB1	-0.0487109	0.31757
LIHC	HLA-DPA1	-0.0399074	0.412974
LIHC	IDO1	0.0937111	0.0552751
LIHC	GZMA	-0.03784	0.437613
LIHC	PRF1	NA	NA
LIHC	ARG1	-0.18233	0.000162898	***
LIHC	HMGB1	0.175994	0.000275429	***
LIHC	ENTPD1	0.224066	3.25519e-06	***
LUAD	CD80	-0.146123	0.000434435	***
LUAD	CD28	-0.0167235	0.688773
LUAD	ICOSLG	-0.15664	0.000160321	***
LUAD	PDCD1LG2	-0.0918127	0.0275685	*
LUAD	CD274	-0.000615321	0.988243
LUAD	CD276	0.374963	1.1436e-20	***
LUAD	VTCN1	0.0327377	0.43574
LUAD	SLAMF7	0.177697	1.78951e-05	***
LUAD	BTN3A2	-0.210787	3.30146e-07	***
LUAD	BTN3A1	-0.169476	4.34728e-05	***
LUAD	C10orf54	-0.485653	2.01536e-35	***
LUAD	CD276	0.374963	1.1436e-20	***
LUAD	TNFSF9	-0.0365749	0.38093
LUAD	TNF	-0.113393	0.00644372	**
LUAD	TNFSF4	0.339784	4.94713e-17	***
LUAD	IL1B	-0.0813863	0.0509064
LUAD	CXCL9	0.259058	2.75522e-10	***
LUAD	CXCL10	0.328053	6.43144e-16	***
LUAD	CCL5	0.0415895	0.31905
LUAD	VEGFB	-0.173435	2.84964e-05	***
LUAD	CX3CL1	-0.423448	1.82697e-26	***
LUAD	TGFB1	-0.26687	7.54635e-11	***
LUAD	VEGFA	0.0997362	0.0166457	*
LUAD	CD70	0.193979	3.08009e-06	***
LUAD	CD40LG	-0.339634	5.44406e-17	***
LUAD	IL10	0.0244359	0.558707
LUAD	IFNG	0.320708	1.87014e-14	***
LUAD	IL1A	-0.119459	0.00435861	**
LUAD	IL12A	-0.014516	0.728562
LUAD	IFNA2	-0.731071	0.0987591
LUAD	IFNA1	0.0584191	0.625944
LUAD	IL4	-0.0239447	0.77729
LUAD	IL2	-0.103974	0.0509557
LUAD	IL13	-0.216015	2.57954e-05	***
LUAD	TNFRSF18	0.317378	6.0371e-15	***
LUAD	TIGIT	0.211441	3.02977e-07	***
LUAD	PDCD1	0.21989	9.75222e-08	***
LUAD	CTLA4	0.189927	4.51397e-06	***
LUAD	IL2RA	0.319254	4.09978e-15	***
LUAD	TNFRSF4	0.118842	0.00428828	**
LUAD	CD27	0.0728306	0.0807317
LUAD	LAG3	0.285226	3.03739e-12	***
LUAD	TNFRSF9	0.320275	3.70196e-15	***
LUAD	ICOS	-0.102567	0.013787	*
LUAD	BTLA	-0.0194896	0.640658
LUAD	KIR2DL3	-0.113259	0.0188076	*
LUAD	KIR2DL1	-0.0383242	0.456339
LUAD	TNFRSF14	-0.28537	2.95921e-12	***
LUAD	EDNRB	-0.631235	2.34654e-65	***
LUAD	CD40	-0.159394	0.000122163	***
LUAD	ADORA2A	-0.272493	2.893e-11	***
LUAD	TLR4	-0.332996	2.21181e-16	***
LUAD	HAVCR2	-0.122932	0.00312486	**
LUAD	ITGB2	-0.247681	1.68507e-09	***
LUAD	ICAM1	-0.322634	2.02682e-15	***
LUAD	SELP	-0.545831	4.94683e-46	***
LUAD	HLA-DRB5	-0.404946	3.8653e-24	***
LUAD	HLA-DQA1	-0.297155	3.30549e-13	***
LUAD	HLA-DQB1	-0.348682	6.56499e-18	***
LUAD	MICA	-0.19371	2.82203e-06	***
LUAD	MICB	0.243008	3.45645e-09	***
LUAD	HLA-DQA2	-0.211244	3.1095e-07	***
LUAD	HLA-DQB2	-0.35898	5.84202e-19	***
LUAD	HLA-B	-0.13847	0.000861844	***
LUAD	HLA-A	-0.0352963	0.397812
LUAD	HLA-C	-0.145416	0.000463456	***
LUAD	HLA-DRA	-0.381764	2.00455e-21	***
LUAD	HLA-DRB1	-0.428512	3.9788e-27	***
LUAD	HLA-DPB1	-0.428658	3.80584e-27	***
LUAD	HLA-DPA1	-0.398175	2.52615e-23	***
LUAD	IDO1	0.0814951	0.0505965
LUAD	GZMA	0.10723	0.0100135	*
LUAD	PRF1	-0.187505	5.88183e-06	***
LUAD	ARG1	-0.129439	0.0138486	*
LUAD	HMGB1	0.0877473	0.0352545	*
LUAD	ENTPD1	-0.140865	0.000698081	***
LUSC	CD80	-0.299017	6.93581e-13	***
LUSC	CD28	-0.182227	1.62001e-05	***
LUSC	ICOSLG	-0.0849835	0.0457643	*
LUSC	PDCD1LG2	-0.253363	1.50822e-09	***
LUSC	CD274	-0.131102	0.00200589	**
LUSC	CD276	0.360436	2.08242e-18	***
LUSC	VTCN1	0.282618	1.40711e-11	***
LUSC	SLAMF7	-0.0316021	0.458295
LUSC	BTN3A2	-0.358049	3.60593e-18	***
LUSC	BTN3A1	-0.366558	4.98715e-19	***
LUSC	C10orf54	-0.574282	7.75994e-50	***
LUSC	CD276	0.360436	2.08242e-18	***
LUSC	TNFSF9	-0.0168023	0.693392
LUSC	TNF	-0.236781	1.74169e-08	***
LUSC	TNFSF4	0.123537	0.00361821	**
LUSC	IL1B	-0.221893	1.34893e-07	***
LUSC	CXCL9	0.10565	0.0129261	*
LUSC	CXCL10	0.126673	0.00284395	**
LUSC	CCL5	-0.158798	0.000177079	***
LUSC	VEGFB	-0.326901	3.07748e-15	***
LUSC	CX3CL1	-0.255869	1.02596e-09	***
LUSC	TGFB1	-0.2911	2.91496e-12	***
LUSC	VEGFA	-0.00834869	0.844699
LUSC	CD70	0.0803595	0.0598855
LUSC	CD40LG	-0.422182	4.26419e-25	***
LUSC	IL10	-0.189409	8.03296e-06	***
LUSC	IFNG	0.0810846	0.0649183
LUSC	IL1A	-0.0821624	0.053916
LUSC	IL12A	-0.0955584	0.0246268	*
LUSC	IFNA2	0.0103337	0.968602
LUSC	IFNA1	0.0948768	0.350235
LUSC	IL4	0.153466	0.182681
LUSC	IL2	-0.289754	1.06394e-06	***
LUSC	IL13	-0.406278	2.18288e-14	***
LUSC	TNFRSF18	0.446483	1.89291e-28	***
LUSC	TIGIT	0.0564639	0.185287
LUSC	PDCD1	-0.018112	0.671123
LUSC	CTLA4	0.0562441	0.187007
LUSC	IL2RA	0.0927584	0.0291782	*
LUSC	TNFRSF4	-0.113563	0.00756876	**
LUSC	CD27	-0.0489553	0.250426
LUSC	LAG3	0.115995	0.00631839	**
LUSC	TNFRSF9	0.0261845	0.539277
LUSC	ICOS	-0.260785	4.93525e-10	***
LUSC	BTLA	-0.113432	0.00775003	**
LUSC	KIR2DL3	-0.429477	1.06924e-19	***
LUSC	KIR2DL1	-0.470312	5.41543e-21	***
LUSC	TNFRSF14	-0.337495	3.3739e-16	***
LUSC	EDNRB	-0.701908	3.09461e-83	***
LUSC	CD40	-0.229042	5.13624e-08	***
LUSC	ADORA2A	-0.470753	7.59835e-32	***
LUSC	TLR4	-0.475782	1.38772e-32	***
LUSC	HAVCR2	-0.352106	1.38632e-17	***
LUSC	ITGB2	-0.404922	3.11288e-23	***
LUSC	ICAM1	-0.544795	4.60283e-44	***
LUSC	SELP	-0.542462	1.24633e-43	***
LUSC	HLA-DRB5	-0.443417	4.86525e-28	***
LUSC	HLA-DQA1	-0.339492	2.20275e-16	***
LUSC	HLA-DQB1	-0.417422	1.00008e-24	***
LUSC	MICA	-0.163726	0.00010992	***
LUSC	MICB	-0.00532949	0.900488
LUSC	HLA-DQA2	-0.35377	9.53706e-18	***
LUSC	HLA-DQB2	-0.377195	3.86592e-20	***
LUSC	HLA-B	-0.338284	2.85137e-16	***
LUSC	HLA-A	-0.254977	1.17737e-09	***
LUSC	HLA-C	-0.362314	1.34769e-18	***
LUSC	HLA-DRA	-0.446028	2.17934e-28	***
LUSC	HLA-DRB1	-0.460964	1.92071e-30	***
LUSC	HLA-DPB1	-0.487345	2.49524e-34	***
LUSC	HLA-DPA1	-0.477211	8.51452e-33	***
LUSC	IDO1	-0.133528	0.00164929	**
LUSC	GZMA	-0.122458	0.00395869	**
LUSC	PRF1	-0.368978	2.81055e-19	***
LUSC	ARG1	-0.102525	0.0348202	*
LUSC	HMGB1	0.237126	1.65829e-08	***
LUSC	ENTPD1	-0.325114	4.43084e-15	***
OV	CD80	0.0249918	0.662711
OV	CD28	-0.0109149	0.848696
OV	ICOSLG	0.0896882	0.116232
OV	PDCD1LG2	-0.00499071	0.930488
OV	CD274	0.0194638	0.734101
OV	CD276	0.0559185	0.328005
OV	VTCN1	0.0275518	0.630049
OV	SLAMF7	0.0195763	0.732624
OV	BTN3A2	-0.0875955	0.125031
OV	BTN3A1	-0.14684	0.00986404	**
OV	C10orf54	-0.241281	1.86343e-05	***
OV	CD276	0.0559185	0.328005
OV	TNFSF9	-0.0772672	0.176911
OV	TNF	0.0860445	0.13188
OV	TNFSF4	-0.0858442	0.132785
OV	IL1B	-0.0502141	0.379822
OV	CXCL9	0.0214103	0.708208
OV	CXCL10	0.126343	0.0266106	*
OV	CCL5	0.00996276	0.861756
OV	VEGFB	-0.0159971	0.779766
OV	CX3CL1	-0.123553	0.0301701	*
OV	TGFB1	-0.0975959	0.0872804
OV	VEGFA	0.10996	0.0538819
OV	CD70	-0.0128438	0.825834
OV	CD40LG	-0.0587316	0.320597
OV	IL10	-0.0158478	0.78177
OV	IFNG	0.0404946	0.525593
OV	IL1A	0.0219207	0.702045
OV	IL12A	-0.0371694	0.51645
OV	IFNA2	-0.112301	0.832257
OV	IFNA1	0.0676211	0.637298
OV	IL4	-0.266692	0.0559834
OV	IL2	-0.0393164	0.711373
OV	IL13	0.112955	0.246701
OV	TNFRSF18	0.0651785	0.254103
OV	TIGIT	0.0563228	0.327702
OV	PDCD1	0.0224844	0.695239
OV	CTLA4	0.00286759	0.960618
OV	IL2RA	-0.00123434	0.982787
OV	TNFRSF4	0.102014	0.0738199
OV	CD27	-0.0607774	0.287652
OV	LAG3	0.0733427	0.199262
OV	TNFRSF9	0.151515	0.0080359	**
OV	ICOS	0.0167199	0.772663
OV	BTLA	0.0129966	0.82058
OV	KIR2DL3	0.059623	0.473153
OV	KIR2DL1	-0.0313875	0.740256
OV	TNFRSF14	-0.161786	0.00441945	**
OV	EDNRB	0.0708396	0.215074
OV	CD40	-0.0266347	0.641488
OV	ADORA2A	0.0150364	0.792681
OV	TLR4	-0.120032	0.0352393	*
OV	HAVCR2	-0.0379195	0.50732
OV	ITGB2	-0.108877	0.0563018
OV	ICAM1	-0.0184168	0.747508
OV	SELP	-0.186274	0.00106101	**
OV	HLA-DRB5	-0.0431003	0.451041
OV	HLA-DQA1	-0.117879	0.0386808	*
OV	HLA-DQB1	-0.114267	0.0450932	*
OV	MICA	-0.00750407	0.895647
OV	MICB	0.277408	7.57132e-07	***
OV	HLA-DQA2	0.0117094	0.838092
OV	HLA-DQB2	-0.0512523	0.372397
OV	HLA-B	-0.0328118	0.566199
OV	HLA-A	-0.000506184	0.992941
OV	HLA-C	-0.0549735	0.336258
OV	HLA-DRA	-0.112147	0.0492555	*
OV	HLA-DRB1	-0.116195	0.0415678	*
OV	HLA-DPB1	-0.0824854	0.148686
OV	HLA-DPA1	-0.108132	0.0580182
OV	IDO1	-0.0119111	0.835076
OV	GZMA	-0.0131031	0.819134
OV	PRF1	0.00126723	0.982329
OV	ARG1	-0.0689276	0.329696
OV	HMGB1	0.255722	5.48163e-06	***
OV	ENTPD1	-0.0938704	0.100103
PAAD	CD80	0.210959	0.0042548	**
PAAD	CD28	0.0325003	0.663165
PAAD	ICOSLG	-0.00370887	0.960259
PAAD	PDCD1LG2	0.140979	0.0569648
PAAD	CD274	0.18163	0.0141323	*
PAAD	CD276	0.286135	8.61327e-05	***
PAAD	VTCN1	0.0305342	0.684082
PAAD	SLAMF7	0.190495	0.00979416	**
PAAD	BTN3A2	0.283673	9.96663e-05	***
PAAD	BTN3A1	0.222639	0.00245133	**
PAAD	C10orf54	0.232013	0.00157586	**
PAAD	CD276	0.286135	8.61327e-05	***
PAAD	TNFSF9	0.419064	3.54404e-09	***
PAAD	TNF	0.0719873	0.334183
PAAD	TNFSF4	0.127871	0.0845203
PAAD	IL1B	0.0733504	0.323742
PAAD	CXCL9	0.217509	0.00309897	**
PAAD	CXCL10	0.337016	3.08564e-06	***
PAAD	CCL5	0.0975716	0.18884
PAAD	VEGFB	-0.408814	9.16555e-09	***
PAAD	CX3CL1	0.0306541	0.680386
PAAD	TGFB1	0.0717605	0.334369
PAAD	VEGFA	0.137975	0.0625155
PAAD	CD70	0.28154	0.000123314	***
PAAD	CD40LG	-0.0552318	0.460221
PAAD	IL10	0.0320542	0.667511
PAAD	IFNG	0.181524	0.027245	*
PAAD	IL1A	0.30642	3.53274e-05	***
PAAD	IL12A	0.0462308	0.535441
PAAD	IFNA2	0.127717	0.725132
PAAD	IFNA1	0.196688	0.105268
PAAD	IL4	-0.65401	1.10515e-06	***
PAAD	IL2	-0.138305	0.183723
PAAD	IL13	-0.322446	0.000794767	***
PAAD	TNFRSF18	0.247942	0.000714097	***
PAAD	TIGIT	0.143749	0.0522139
PAAD	PDCD1	0.0642531	0.387513
PAAD	CTLA4	0.138968	0.0613519
PAAD	IL2RA	0.273575	0.000178798	***
PAAD	TNFRSF4	-0.0717591	0.334378
PAAD	CD27	0.117065	0.114518
PAAD	LAG3	0.173341	0.018944	*
PAAD	TNFRSF9	0.210545	0.0045546	**
PAAD	ICOS	0.0505509	0.501574
PAAD	BTLA	-0.0730882	0.328175
PAAD	KIR2DL3	0.0902208	0.350831
PAAD	KIR2DL1	-0.0792317	0.445324
PAAD	TNFRSF14	0.21943	0.00284026	**
PAAD	EDNRB	-0.264064	0.000303799	***
PAAD	CD40	0.197822	0.00726759	**
PAAD	ADORA2A	-0.366519	3.34475e-07	***
PAAD	TLR4	0.0944143	0.203621
PAAD	HAVCR2	0.130121	0.0791484
PAAD	ITGB2	0.155173	0.0359515	*
PAAD	ICAM1	0.216223	0.00328402	**
PAAD	SELP	-0.260563	0.000367467	***
PAAD	HLA-DRB5	0.158832	0.0317484	*
PAAD	HLA-DQA1	0.172561	0.0194957	*
PAAD	HLA-DQB1	0.168855	0.0223125	*
PAAD	MICA	0.394483	3.28299e-08	***
PAAD	MICB	0.451655	1.38638e-10	***
PAAD	HLA-DQA2	0.0342336	0.645469
PAAD	HLA-DQB2	0.088129	0.235493
PAAD	HLA-B	0.38957	5.01501e-08	***
PAAD	HLA-A	0.162518	0.0279442	*
PAAD	HLA-C	0.277546	0.000142464	***
PAAD	HLA-DRA	0.127925	0.0843872
PAAD	HLA-DRB1	0.173504	0.0188299	*
PAAD	HLA-DPB1	-0.00487627	0.947765
PAAD	HLA-DPA1	0.0378192	0.611254
PAAD	IDO1	0.172287	0.0196929	*
PAAD	GZMA	0.0481616	0.517354
PAAD	PRF1	-0.00750538	0.91968
PAAD	ARG1	-0.338116	5.67551e-05	***
PAAD	HMGB1	0.355114	8.10973e-07	***
PAAD	ENTPD1	0.0169718	0.81962
PCPG	CD80	-0.0130525	0.867444
PCPG	CD28	-0.00911007	0.901783
PCPG	ICOSLG	0.118203	0.107131
PCPG	PDCD1LG2	NA	NA
PCPG	CD274	-0.202257	0.00550278	**
PCPG	CD276	0.133067	0.0694409
PCPG	VTCN1	NA	NA
PCPG	SLAMF7	NA	NA
PCPG	BTN3A2	-0.104252	0.155627
PCPG	BTN3A1	-0.134218	0.0670428
PCPG	C10orf54	-0.102491	0.162767
PCPG	CD276	0.133067	0.0694409
PCPG	TNFSF9	NA	NA
PCPG	TNF	NA	NA
PCPG	TNFSF4	NA	NA
PCPG	IL1B	NA	NA
PCPG	CXCL9	-0.0740808	0.314946
PCPG	CXCL10	-0.0961462	0.19418
PCPG	CCL5	-0.123166	0.0930795
PCPG	VEGFB	NA	NA
PCPG	CX3CL1	-0.103078	0.160361
PCPG	TGFB1	NA	NA
PCPG	VEGFA	NA	NA
PCPG	CD70	-0.0713529	0.460941
PCPG	CD40LG	-0.184402	0.0151526	*
PCPG	IL10	NA	NA
PCPG	IFNG	NA	NA
PCPG	IL1A	NA	NA
PCPG	IL12A	NA	NA
PCPG	IFNA2	NA	NA
PCPG	IFNA1	-0.653911	0.346089
PCPG	IL4	NA	NA
PCPG	IL2	NA	NA
PCPG	IL13	NA	NA
PCPG	TNFRSF18	NA	NA
PCPG	TIGIT	NA	NA
PCPG	PDCD1	NA	NA
PCPG	CTLA4	-0.0953081	0.219105
PCPG	IL2RA	NA	NA
PCPG	TNFRSF4	NA	NA
PCPG	CD27	-0.169533	0.0203623	*
PCPG	LAG3	NA	NA
PCPG	TNFRSF9	NA	NA
PCPG	ICOS	-0.0892255	0.261857
PCPG	BTLA	-0.214555	0.00435501	**
PCPG	KIR2DL3	NA	NA
PCPG	KIR2DL1	NA	NA
PCPG	TNFRSF14	NA	NA
PCPG	EDNRB	0.0053301	0.942284
PCPG	CD40	-0.287769	6.50762e-05	***
PCPG	ADORA2A	0.0576173	0.433467
PCPG	TLR4	NA	NA
PCPG	HAVCR2	-0.0197114	0.788878
PCPG	ITGB2	NA	NA
PCPG	ICAM1	-0.0488223	0.506975
PCPG	SELP	NA	NA
PCPG	HLA-DRB5	-0.113638	0.121484
PCPG	HLA-DQA1	-0.0660761	0.368919
PCPG	HLA-DQB1	-0.0172336	0.814905
PCPG	MICA	NA	NA
PCPG	MICB	NA	NA
PCPG	HLA-DQA2	0.0129481	0.860386
PCPG	HLA-DQB2	-0.00337566	0.963527
PCPG	HLA-B	-0.0841504	0.252186
PCPG	HLA-A	-0.124671	0.0891212
PCPG	HLA-C	-0.0844508	0.250491
PCPG	HLA-DRA	0.000692402	0.992496
PCPG	HLA-DRB1	-0.0593969	0.419374
PCPG	HLA-DPB1	-0.0573387	0.435698
PCPG	HLA-DPA1	-0.124487	0.0895974
PCPG	IDO1	-0.124104	0.0914729
PCPG	GZMA	-0.144998	0.0483101	*
PCPG	PRF1	NA	NA
PCPG	ARG1	0.114592	0.208815
PCPG	HMGB1	0.0482382	0.512077
PCPG	ENTPD1	0.0141607	0.847464
PRAD	CD80	0.357352	3.1482e-17	***
PRAD	CD28	0.107674	0.0115115	*
PRAD	ICOSLG	0.0610251	0.152935
PRAD	PDCD1LG2	-0.0189029	0.658534
PRAD	CD274	0.0106131	0.805103
PRAD	CD276	0.184834	1.2857e-05	***
PRAD	VTCN1	-0.203308	1.78273e-06	***
PRAD	SLAMF7	0.127734	0.00268995	**
PRAD	BTN3A2	-0.167011	8.30164e-05	***
PRAD	BTN3A1	-0.0852898	0.0455741	*
PRAD	C10orf54	-0.295932	1.40358e-12	***
PRAD	CD276	0.184834	1.2857e-05	***
PRAD	TNFSF9	-0.0382872	0.37146
PRAD	TNF	0.00766848	0.860063
PRAD	TNFSF4	-0.0203579	0.63379
PRAD	IL1B	-0.102918	0.0158494	*
PRAD	CXCL9	0.189885	7.32841e-06	***
PRAD	CXCL10	0.184965	1.26729e-05	***
PRAD	CCL5	-0.168308	7.29275e-05	***
PRAD	VEGFB	-0.219358	2.03487e-07	***
PRAD	CX3CL1	-0.334223	8.07071e-16	***
PRAD	TGFB1	0.00257992	0.951863
PRAD	VEGFA	-0.189076	8.18112e-06	***
PRAD	CD70	0.196495	1.60793e-05	***
PRAD	CD40LG	0.114692	0.00746715	**
PRAD	IL10	0.0613305	0.158561
PRAD	IFNG	0.207213	1.86476e-05	***
PRAD	IL1A	-0.0429345	0.432787
PRAD	IL12A	-0.113075	0.00986354	**
PRAD	IFNA2	-0.357432	0.431212
PRAD	IFNA1	-0.17501	0.234144
PRAD	IL4	-0.156357	0.183408
PRAD	IL2	0.0987311	0.117239
PRAD	IL13	-0.104605	0.0862404
PRAD	TNFRSF18	0.09513	0.0256823	*
PRAD	TIGIT	0.15105	0.000378277	***
PRAD	PDCD1	-0.00696561	0.870528
PRAD	CTLA4	0.140882	0.000943215	***
PRAD	IL2RA	0.282295	2.0882e-11	***
PRAD	TNFRSF4	0.0474094	0.267023
PRAD	CD27	0.0304062	0.476694
PRAD	LAG3	-0.174755	3.77573e-05	***
PRAD	TNFRSF9	0.204463	4.41743e-06	***
PRAD	ICOS	0.181479	2.13204e-05	***
PRAD	BTLA	0.168219	8.06008e-05	***
PRAD	KIR2DL3	0.0109314	0.876076
PRAD	KIR2DL1	0.0669045	0.370854
PRAD	TNFRSF14	-0.217493	2.59319e-07	***
PRAD	EDNRB	-0.239141	1.36132e-08	***
PRAD	CD40	-0.320028	1.4548e-14	***
PRAD	ADORA2A	0.0533852	0.211286
PRAD	TLR4	-0.195891	3.68299e-06	***
PRAD	HAVCR2	0.224226	1.06992e-07	***
PRAD	ITGB2	0.132591	0.00183181	**
PRAD	ICAM1	-0.0123301	0.772949
PRAD	SELP	-0.266138	2.26767e-10	***
PRAD	HLA-DRB5	-0.0252919	0.553922
PRAD	HLA-DQA1	0.0562245	0.187965
PRAD	HLA-DQB1	0.0171786	0.687693
PRAD	MICA	-0.329983	1.9452e-15	***
PRAD	MICB	0.159748	0.000168497	***
PRAD	HLA-DQA2	0.0649674	0.128069
PRAD	HLA-DQB2	-0.0281701	0.509719
PRAD	HLA-B	-0.230305	4.69617e-08	***
PRAD	HLA-A	-0.313519	5.21042e-14	***
PRAD	HLA-C	-0.252202	1.99236e-09	***
PRAD	HLA-DRA	0.0468588	0.272624
PRAD	HLA-DRB1	-0.0265147	0.534916
PRAD	HLA-DPB1	-0.117147	0.00594917	**
PRAD	HLA-DPA1	-0.0217369	0.61098
PRAD	IDO1	0.15446	0.0002769	***
PRAD	GZMA	-0.00887433	0.835501
PRAD	PRF1	-0.116951	0.00603398	**
PRAD	ARG1	0.120604	0.0126325	*
PRAD	HMGB1	0.0524053	0.2198
PRAD	ENTPD1	0.00294044	0.945147
READ	CD80	0.00336923	0.973055
READ	CD28	-0.251312	0.0100718	*
READ	ICOSLG	-0.177153	0.0706264
READ	PDCD1LG2	-0.159895	0.103245
READ	CD274	0.122234	0.216412
READ	CD276	0.271367	0.00510797	**
READ	VTCN1	-0.0957683	0.404244
READ	SLAMF7	-0.190626	0.0514326
READ	BTN3A2	-0.166625	0.0893464
READ	BTN3A1	-0.132674	0.177271
READ	C10orf54	-0.39919	2.46196e-05	***
READ	CD276	0.271367	0.00510797	**
READ	TNFSF9	0.0525151	0.594695
READ	TNF	-0.213457	0.0295793	*
READ	TNFSF4	-0.13091	0.183155
READ	IL1B	0.134023	0.172867
READ	CXCL9	-0.0349661	0.723252
READ	CXCL10	0.0748907	0.447684
READ	CCL5	-0.218917	0.0248539	*
READ	VEGFB	-0.41343	1.16813e-05	***
READ	CX3CL1	-0.264445	0.00641024	**
READ	TGFB1	-0.203243	0.0375759	*
READ	VEGFA	0.351447	0.000236786	***
READ	CD70	0.0700878	0.477417
READ	CD40LG	-0.340287	0.000466279	***
READ	IL10	-0.249129	0.0124365	*
READ	IFNG	0.128128	0.218434
READ	IL1A	0.209224	0.0330445	*
READ	IL12A	0.0995399	0.319547
READ	IFNA2	-0.888498	0.303499
READ	IFNA1	0.050198	0.949802
READ	IL4	-0.128179	0.72417
READ	IL2	-0.364474	0.0162659	*
READ	IL13	-0.0247858	0.847099
READ	TNFRSF18	-0.081008	0.411362
READ	TIGIT	-0.157674	0.108184
READ	PDCD1	-0.0778359	0.432235
READ	CTLA4	-0.00695456	0.943867
READ	IL2RA	-0.0210292	0.831382
READ	TNFRSF4	0.0718764	0.466221
READ	CD27	-0.22857	0.0190148	*
READ	LAG3	-0.0536196	0.586957
READ	TNFRSF9	-0.0558445	0.573393
READ	ICOS	-0.0443111	0.653548
READ	BTLA	-0.383328	5.43176e-05	***
READ	KIR2DL3	0.108856	0.461433
READ	KIR2DL1	0.248243	0.117587
READ	TNFRSF14	-0.17861	0.0683054
READ	EDNRB	-0.331339	0.000555135	***
READ	CD40	-0.0458165	0.642574
READ	ADORA2A	-0.237201	0.0148353	*
READ	TLR4	-0.056095	0.569784
READ	HAVCR2	-0.157296	0.109044
READ	ITGB2	-0.193127	0.0483934	*
READ	ICAM1	-0.142355	0.14744
READ	SELP	-0.271794	0.00503593	**
READ	HLA-DRB5	-0.126999	0.1967
READ	HLA-DQA1	-0.277078	0.00421689	**
READ	HLA-DQB1	-0.143144	0.145187
READ	MICA	0.201979	0.0388062	*
READ	MICB	0.252428	0.00938052	**
READ	HLA-DQA2	-0.133734	0.173803
READ	HLA-DQB2	-0.188082	0.0558776
READ	HLA-B	-0.106661	0.278828
READ	HLA-A	-0.00594499	0.952005
READ	HLA-C	-0.122482	0.213228
READ	HLA-DRA	-0.151037	0.124053
READ	HLA-DRB1	-0.160993	0.100868
READ	HLA-DPB1	-0.27249	0.00492059	**
READ	HLA-DPA1	-0.249918	0.0101353	*
READ	IDO1	0.0351908	0.721546
READ	GZMA	-0.173821	0.0761727
READ	PRF1	-0.205842	0.035151	*
READ	ARG1	-0.314103	0.00809606	**
READ	HMGB1	0.383121	5.48678e-05	***
READ	ENTPD1	-0.143883	0.1431
SARC	CD80	0.021867	0.724615
SARC	CD28	-0.104046	0.0909655
SARC	ICOSLG	-0.199809	0.00107425	**
SARC	PDCD1LG2	-0.0571775	0.354771
SARC	CD274	0.0851988	0.170792
SARC	CD276	-0.00182452	0.976417
SARC	VTCN1	0.140615	0.0375853	*
SARC	SLAMF7	-0.134392	0.0287185	*
SARC	BTN3A2	-0.068283	0.268032
SARC	BTN3A1	-0.135232	0.0277263	*
SARC	C10orf54	-0.246584	4.95036e-05	***
SARC	CD276	-0.00182452	0.976417
SARC	TNFSF9	-0.0379567	0.539203
SARC	TNF	-0.0538256	0.394867
SARC	TNFSF4	0.0723595	0.240435
SARC	IL1B	-0.11054	0.0740728
SARC	CXCL9	-0.0440241	0.475463
SARC	CXCL10	-0.0571388	0.35418
SARC	CCL5	-0.218967	0.000328973	***
SARC	VEGFB	-0.249627	3.96221e-05	***
SARC	CX3CL1	-0.0741457	0.228994
SARC	TGFB1	-0.0840123	0.172704
SARC	VEGFA	0.225615	0.000212854	***
SARC	CD70	0.136111	0.0282091	*
SARC	CD40LG	-0.271018	1.56827e-05	***
SARC	IL10	-0.17718	0.00423212	**
SARC	IFNG	-0.014264	0.842309
SARC	IL1A	0.00666612	0.92097
SARC	IL12A	0.033632	0.588585
SARC	IFNA2	0.186302	0.658682
SARC	IFNA1	-0.221254	0.14412
SARC	IL4	-0.267393	0.0179476	*
SARC	IL2	-0.198888	0.12765
SARC	IL13	-0.136309	0.105767
SARC	TNFRSF18	-0.181686	0.00304914	**
SARC	TIGIT	-0.0660828	0.291253
SARC	PDCD1	-0.142005	0.0217449	*
SARC	CTLA4	-0.0441499	0.479297
SARC	IL2RA	-0.189627	0.00201069	**
SARC	TNFRSF4	-0.185118	0.00248267	**
SARC	CD27	-0.192184	0.0016717	**
SARC	LAG3	-0.04989	0.418621
SARC	TNFRSF9	0.0211059	0.740337
SARC	ICOS	-0.0154012	0.810065
SARC	BTLA	-0.147264	0.0172803	*
SARC	KIR2DL3	-0.0137377	0.863542
SARC	KIR2DL1	-0.103497	0.209086
SARC	TNFRSF14	-0.276962	4.71332e-06	***
SARC	EDNRB	0.0334123	0.588168
SARC	CD40	-0.161964	0.00825216	**
SARC	ADORA2A	-0.140298	0.0223479	*
SARC	TLR4	-0.186698	0.00227526	**
SARC	HAVCR2	-0.186694	0.0022757	**
SARC	ITGB2	-0.191544	0.00173367	**
SARC	ICAM1	-0.256556	2.36127e-05	***
SARC	SELP	-0.349087	1.08455e-08	***
SARC	HLA-DRB5	-0.24957	3.97881e-05	***
SARC	HLA-DQA1	-0.184364	0.00258756	**
SARC	HLA-DQB1	-0.213682	0.00046075	***
SARC	MICA	-0.0900498	0.143756
SARC	MICB	0.310616	2.45928e-07	***
SARC	HLA-DQA2	-0.168087	0.00609071	**
SARC	HLA-DQB2	-0.203242	0.000937521	***
SARC	HLA-B	-0.106718	0.0829197
SARC	HLA-A	-0.117646	0.0557833
SARC	HLA-C	-0.0567522	0.35745
SARC	HLA-DRA	-0.240213	7.81861e-05	***
SARC	HLA-DRB1	-0.291206	1.41404e-06	***
SARC	HLA-DPB1	-0.278393	4.18886e-06	***
SARC	HLA-DPA1	-0.255575	2.54308e-05	***
SARC	IDO1	-0.0369971	0.551047
SARC	GZMA	-0.202007	0.000964308	***
SARC	PRF1	-0.191051	0.00178284	**
SARC	ARG1	0.0243598	0.77196
SARC	HMGB1	0.128637	0.0363613	*
SARC	ENTPD1	-0.129125	0.0356522	*
SKCM	CD80	0.0528299	0.256076
SKCM	CD28	-0.014957	0.745336
SKCM	ICOSLG	-0.203641	7.86682e-06	***
SKCM	PDCD1LG2	-0.013364	0.771664
SKCM	CD274	0.0538486	0.243456
SKCM	CD276	-0.0456774	0.321022
SKCM	VTCN1	-0.129848	0.0105585	*
SKCM	SLAMF7	0.0488856	0.288172
SKCM	BTN3A2	-0.0537075	0.24319
SKCM	BTN3A1	-0.0334384	0.467663
SKCM	C10orf54	-0.261008	8.02984e-09	***
SKCM	CD276	-0.0456774	0.321022
SKCM	TNFSF9	-0.166277	0.000277028	***
SKCM	TNF	-0.104796	0.0230788	*
SKCM	TNFSF4	0.164292	0.0003283	***
SKCM	IL1B	-0.0380505	0.409998
SKCM	CXCL9	0.074896	0.103401
SKCM	CXCL10	0.111761	0.0149161	*
SKCM	CCL5	-0.0989374	0.0312701	*
SKCM	VEGFB	-0.200498	1.09074e-05	***
SKCM	CX3CL1	-0.115178	0.0120957	*
SKCM	TGFB1	-0.156917	0.000606792	***
SKCM	VEGFA	0.0989698	0.0312145	*
SKCM	CD70	-0.0573295	0.217228
SKCM	CD40LG	-0.0940846	0.043479	*
SKCM	IL10	0.0177962	0.702211
SKCM	IFNG	0.0760158	0.125288
SKCM	IL1A	-0.134624	0.00792295	**
SKCM	IL12A	0.0635864	0.188675
SKCM	IFNA2	-0.255362	0.448534
SKCM	IFNA1	0.00301096	0.986516
SKCM	IL4	-0.105269	0.372057
SKCM	IL2	-0.0751066	0.409012
SKCM	IL13	-0.0818062	0.286042
SKCM	TNFRSF18	-0.132634	0.00385547	**
SKCM	TIGIT	-0.024841	0.590345
SKCM	PDCD1	-0.0938137	0.0414086	*
SKCM	CTLA4	0.0525375	0.254128
SKCM	IL2RA	0.0266487	0.563585
SKCM	TNFRSF4	-0.0907181	0.0488684	*
SKCM	CD27	-0.107357	0.019392	*
SKCM	LAG3	-0.0520136	0.258395
SKCM	TNFRSF9	0.0227767	0.627222
SKCM	ICOS	0.0419114	0.365134
SKCM	BTLA	-0.0164722	0.724864
SKCM	KIR2DL3	-0.0886544	0.107399
SKCM	KIR2DL1	-0.0638419	0.291447
SKCM	TNFRSF14	-0.0565292	0.219274
SKCM	EDNRB	-0.0187732	0.683511
SKCM	CD40	-0.0949819	0.0387231	*
SKCM	ADORA2A	-0.0826121	0.0723491
SKCM	TLR4	0.0162515	0.724156
SKCM	HAVCR2	-0.0375581	0.414599
SKCM	ITGB2	-0.0792615	0.0847437
SKCM	ICAM1	-0.0281165	0.541435
SKCM	SELP	-0.221998	1.29877e-06	***
SKCM	HLA-DRB5	-0.105289	0.0218698	*
SKCM	HLA-DQA1	-0.0816157	0.0758699
SKCM	HLA-DQB1	-0.0953531	0.037965	*
SKCM	MICA	-0.133275	0.00365005	**
SKCM	MICB	0.0561249	0.222593
SKCM	HLA-DQA2	-0.10105	0.027985	*
SKCM	HLA-DQB2	-0.123877	0.00704858	**
SKCM	HLA-B	-0.144011	0.00166956	**
SKCM	HLA-A	-0.167081	0.00025846	***
SKCM	HLA-C	-0.150445	0.00101807	**
SKCM	HLA-DRA	-0.0847232	0.0653293
SKCM	HLA-DRB1	-0.115964	0.0115181	*
SKCM	HLA-DPB1	-0.135686	0.00307643	**
SKCM	HLA-DPA1	-0.123416	0.00714183	**
SKCM	IDO1	0.0136772	0.766947
SKCM	GZMA	-0.0224069	0.626903
SKCM	PRF1	-0.0270895	0.55631
SKCM	ARG1	-0.111218	0.0910045
SKCM	HMGB1	0.433299	4.084e-23	***
SKCM	ENTPD1	-0.0664892	0.14836
STAD	CD80	0.26369	4.61431e-08	***
STAD	CD28	-0.107335	0.0284085	*
STAD	ICOSLG	0.18	0.000219973	***
STAD	PDCD1LG2	-0.0222609	0.650352
STAD	CD274	0.199156	4.20764e-05	***
STAD	CD276	0.276679	9.1641e-09	***
STAD	VTCN1	0.00543617	0.914125
STAD	SLAMF7	0.0388813	0.428422
STAD	BTN3A2	0.204843	2.49514e-05	***
STAD	BTN3A1	0.145821	0.00283779	**
STAD	C10orf54	-0.374689	2.39975e-15	***
STAD	CD276	0.276679	9.1641e-09	***
STAD	TNFSF9	0.23928	7.67108e-07	***
STAD	TNF	0.100419	0.0403999	*
STAD	TNFSF4	0.104556	0.0327986	*
STAD	IL1B	0.147118	0.00259866	**
STAD	CXCL9	0.296253	6.80535e-10	***
STAD	CXCL10	0.335494	1.98771e-12	***
STAD	CCL5	0.020525	0.676006
STAD	VEGFB	-0.332303	3.29934e-12	***
STAD	CX3CL1	-0.128584	0.00856857	**
STAD	TGFB1	-0.145467	0.00290647	**
STAD	VEGFA	0.457799	5.41599e-23	***
STAD	CD70	0.123974	0.0114819	*
STAD	CD40LG	-0.110459	0.0240854	*
STAD	IL10	0.0128686	0.793316
STAD	IFNG	0.230627	3.426e-06	***
STAD	IL1A	0.028312	0.566144
STAD	IL12A	-0.0491126	0.317068
STAD	IFNA2	0.158871	0.347632
STAD	IFNA1	0.077093	0.353353
STAD	IL4	0.109764	0.072822
STAD	IL2	-0.0665968	0.243123
STAD	IL13	-0.0773387	0.189078
STAD	TNFRSF18	0.222469	4.49837e-06	***
STAD	TIGIT	0.0932948	0.0569665
STAD	PDCD1	0.137967	0.00481713	**
STAD	CTLA4	0.271878	1.68223e-08	***
STAD	IL2RA	0.155746	0.00142094	**
STAD	TNFRSF4	0.249563	2.43225e-07	***
STAD	CD27	-0.12869	0.00851392	**
STAD	LAG3	0.0988987	0.0435438	*
STAD	TNFRSF9	0.175867	0.000307745	***
STAD	ICOS	0.153935	0.00161704	**
STAD	BTLA	-0.10191	0.0379678	*
STAD	KIR2DL3	#N/A	#N/A
STAD	KIR2DL1	0.136387	0.00937384	**
STAD	TNFRSF14	0.228344	2.46131e-06	***
STAD	EDNRB	-0.26342	4.76736e-08	***
STAD	CD40	-0.0747349	0.127589
STAD	ADORA2A	0.00218395	0.964535
STAD	TLR4	-0.106615	0.0294942	*
STAD	HAVCR2	0.162596	0.000860556	***
STAD	ITGB2	0.0287738	0.557919
STAD	ICAM1	0.193578	6.92621e-05	***
STAD	SELP	-0.4826	1.02834e-25	***
STAD	HLA-DRB5	0.0020232	0.967144
STAD	HLA-DQA1	-0.0111051	0.821124
STAD	HLA-DQB1	0.039552	0.420494
STAD	MICA	-0.00774817	0.874954
STAD	MICB	0.429778	3.56685e-20	***
STAD	HLA-DQA2	-0.010561	0.829954
STAD	HLA-DQB2	0.0272535	0.578919
STAD	HLA-B	#N/A	#N/A
STAD	HLA-A	0.199759	3.98352e-05	***
STAD	HLA-C	0.226466	2.98974e-06	***
STAD	HLA-DRA	0.0225937	0.64548
STAD	HLA-DRB1	#N/A	#N/A
STAD	HLA-DPB1	-0.0489755	0.318422
STAD	HLA-DPA1	-0.0143328	0.770424
STAD	IDO1	0.270191	2.07667e-08	***
STAD	GZMA	0.0980443	0.0453994	*
STAD	PRF1	0.119762	0.0144017	*
STAD	ARG1	-0.0434571	0.383655
STAD	HMGB1	0.506456	1.50068e-28	***
STAD	ENTPD1	-0.255801	1.18172e-07	***
TGCT	CD80	0.100199	0.213296
TGCT	CD28	0.0549226	0.495884
TGCT	ICOSLG	0.259756	0.00105791	**
TGCT	PDCD1LG2	-0.110884	0.168188
TGCT	CD274	0.108992	0.175607
TGCT	CD276	-0.249339	0.00169565	**
TGCT	VTCN1	-0.309248	0.000117807	***
TGCT	SLAMF7	0.0643901	0.424526
TGCT	BTN3A2	-0.359209	4.12299e-06	***
TGCT	BTN3A1	-0.345217	1.01694e-05	***
TGCT	C10orf54	-0.484495	1.46902e-10	***
TGCT	CD276	-0.249339	0.00169565	**
TGCT	TNFSF9	0.228656	0.00409074	**
TGCT	TNF	0.0139997	0.862291
TGCT	TNFSF4	-0.264415	0.000851293	***
TGCT	IL1B	-0.230863	0.00373681	**
TGCT	CXCL9	0.17959	0.0248765	*
TGCT	CXCL10	0.147922	0.0653521
TGCT	CCL5	-0.00122746	0.987867
TGCT	VEGFB	-0.661655	5.31763e-21	***
TGCT	CX3CL1	-0.494799	5.18149e-11	***
TGCT	TGFB1	-0.449734	3.86763e-09	***
TGCT	VEGFA	-0.347123	9.01537e-06	***
[truncated: 357 more rows]

## Sheet: Sheet3
CD80
CD28
ICOSLG
PDCD1LG2
CD274
CD276
VTCN1
SLAMF7
BTN3A2
BTN3A1
C10orf54
CD276
TNFSF9
TNF
TNFSF4
IL1B
CXCL9
CXCL10
CCL5
VEGFB
CX3CL1
TGFB1
VEGFA
CD70
CD40LG
IL10
IFNG
IL1A
IL12A
IFNA2
IFNA1
IL4
IL2
IL13
TNFRSF18
TIGIT
PDCD1
CTLA4
IL2RA
TNFRSF4
CD27
LAG3
TNFRSF9
ICOS
BTLA
KIR2DL3
KIR2DL1
TNFRSF14
EDNRB
CD40
ADORA2A
TLR4
HAVCR2
ITGB2
ICAM1
SELP
HLA-DRB5
HLA-DQA1
HLA-DQB1
MICA
MICB
HLA-DQA2
HLA-DQB2
HLA-B
HLA-A
HLA-C
HLA-DRA
HLA-DRB1
HLA-DPB1
HLA-DPA1
IDO1
GZMA
PRF1
ARG1
HMGB1
ENTPD1
