# Supplementary material for: Comprehensive pan-cancer analysis reveals NUSAP1 is a novel predictive biomarker for prognosis and immunotherapy response
Source: Int J Biol Sci. 2023 Sep 4;19(14):4689–708. doi: 10.7150/ijbs.80017 (PMC10535697; doi:10.7150/ijbs.80017)
Supplement: Supplementary file 2 — Supplementary tables. [file ijbsv19p4689s2.zip › Supplementary Table S6-Connectivity Map (CMap) Analysis of potential compounds targeting NUSAP1.xlsx]

## Sheet: Sheet2
id	NU1025	4, 5-dianilinophthalimide	MK-886	W13	STOCK1N-35874	fasudil	imatinib	TTNPB	rotenone	tacrolimus	clofibrate	mercaptopurine	STOCK1N-35696	irinotecan	exisulind	arachidonyl-trifluoromethane	phenoxybenzamine	0297417-0002B	PHA-00816795	X5109870	butein	AH 6809	MS-275
ACC	1	0.733812	0.36649	0.310056	0.259889	0.219105	0.193265	0.128831	0.0998969	0.0272133	0.0122959	0.000252731	-0.0142081	-0.0358631	-0.0725205	-0.0792323	-0.114522	-0.130411	-0.131209	-0.142453	-0.231507	-0.523803	-1
BLCA	0.168166	-0.209651	0.386779	-0.319567	-0.39956	0.372577	0.195399	0.0543297	0.14681	0.20738	-0.23498	-0.138823	1	-0.0896761	-0.554352	-0.270535	-0.133619	-0.172763	-0.224562	-0.190328	-0.166666	-0.800589	-1
BRCA	0.187871	-0.264877	0.369417	-0.11561	-0.179242	0.12173	0.200734	0.170584	0.147136	0.194602	-0.379047	-0.0897425	1	-0.102536	-0.609036	-0.332504	-0.163335	-0.20891	-0.202611	-0.209772	0.549421	-0.881927	-1
CESC	0.345255	-0.0519632	1	0.00432262	-0.0255167	-0.0530767	-0.0422925	0.0612303	0.00682551	0.0286718	-0.324696	-0.0206846	0.385357	-0.0617053	-0.354886	-0.115862	-0.0474168	-0.0509278	-0.0159715	-0.0704252	0.253946	-1	-0.433675
CHOL	-0.0456064	0.0688958	-0.134697	-0.878117	-0.510003	0.102819	-0.0371921	0.0432601	0.0243261	0.0136388	1	-0.747692	-0.0967386	-0.12697	0.422729	-0.405655	-0.164444	-0.0728407	0.109458	-0.348913	-1	-0.08346	-0.460187
COAD	0.0207684	-1	1	-0.548247	-0.662831	0.1302	0.359587	0.104466	0.0315956	0.0620124	-0.218002	-0.15392	0.0504676	-0.114515	0.0497595	-0.54093	-0.147178	-0.216289	-0.420481	-0.155601	-0.0332271	0.698089	-0.388333
DLBC	-0.528268	-0.685619	1	-0.0657947	-0.0816706	0.0023074	0.159334	0.148795	0.0167716	0.0476237	-0.175166	-0.283548	-0.310275	-0.381131	0.639939	-1	-0.194113	-0.214855	0.0507292	-0.209911	0.0811684	-0.0698399	-0.498455
ESCA	0.262787	-0.648713	-0.06035	-0.291505	-0.0177181	0.534471	0.849253	0.270911	0.0876278	-0.0335341	0.200292	1	0.730317	-0.0488894	-0.0729508	-0.300068	-0.150564	-0.182113	0.105502	-0.191107	-0.0829145	-0.214088	-1
GBM	-0.0245989	-0.0598193	1	-1	-0.0521931	0.178776	0.0135144	0.284258	0.0500964	0.0206954	0.102319	-0.0266835	0.436045	-0.0383445	-0.0169169	-0.0873433	-0.0764532	-0.0911668	0.040127	-0.100232	-0.173	-0.361472	-0.784408
HNSC	-0.017138	-0.995273	0.338272	-0.78289	0.0440657	0.521819	0.380154	0.256076	0.0697635	-0.0530286	-0.00884417	-0.0257766	1	-0.21304	0.17476	-0.752962	-0.232779	-0.258781	0.851485	-0.258777	-0.241414	-0.0160082	-1
KICH	-0.0539801	-0.278373	0.659196	-1	-0.0678641	0.0255363	0.168026	0.12744	0.0458408	-0.0271342	1	-0.0381837	0.0364723	-0.0820262	0.0121084	-0.27438	-0.173599	-0.232103	0.11463	-0.255276	-0.139766	-0.0495925	-0.337238
KIRC	0.160549	-0.110541	-0.22729	-1	0.114954	-0.554038	0.340339	0.0631755	0.18288	0.0648201	-0.14069	-0.101802	0.184399	-0.0821066	1	-0.297529	-0.130622	-0.0805495	-0.108442	-0.211449	-0.0694883	0.0561553	-0.602503
KIRP	0.33141	-0.0164165	0.110823	0.37062	0.358532	0.170218	0.092315	-0.196943	0.0852909	0.025913	0.0907304	-0.077949	0.0546785	-0.0979928	-0.0883269	-0.569446	-0.18533	-0.186182	-0.710827	-0.195101	0.0503533	-1	1
LAML	-0.0948129	-0.0279146	-0.470553	-0.514472	1	-0.076737	0.856953	0.147358	0.0428387	0.0477624	0.569242	-0.0407718	0.0247387	-0.0697009	0.206245	-1	-0.135368	-0.0601266	0.228321	-0.161979	-0.12028	-0.0715024	-0.0787673
LGG	0.598457	1	-0.412835	-0.172213	0.915522	-0.0326725	0.300449	0.145511	0.043142	0.0260195	0.0567416	-0.0129926	0.0369441	-0.0430937	0.0228243	-0.993333	-0.116618	-0.0657447	0.259173	-0.137995	-0.045652	-1	0.247063
LIHC	-0.0575619	-0.504607	0.380785	-1	0.13383	0.455667	-0.0849253	0.354071	0.134389	-0.00104782	-0.442458	1	0.0836576	-0.200307	0.132023	-0.792259	-0.321292	-0.342297	-0.805569	-0.381981	-0.267663	-0.0571396	-0.239492
LUAD	0.15722	-0.599843	-0.130382	-0.62062	0.344142	1	0.978467	0.347418	0.353624	0.17355	-0.0820015	-0.431918	0.191296	-0.0575434	-0.685502	-0.31012	-0.127712	-0.182717	-0.445553	-0.154779	-0.117548	-0.77764	-1
LUSC	-0.00690464	-0.407971	0.498991	-0.391666	-0.0165883	0.355878	0.103466	0.5531	0.0735484	-0.0104063	0.170704	-0.781087	1	-0.058539	-0.381747	-0.38474	-0.124795	-0.110913	-0.0244244	-0.152619	-0.363157	-0.12	-1
OV	0.0235002	-0.472932	1	-0.0986615	0.195816	0.246259	0.557379	0.359178	0.167554	0.0682234	0.00366892	0.147422	0.993506	-0.146354	-0.277558	-0.781726	-0.257848	-0.311249	-0.382803	-0.363294	-0.0245123	-0.38628	-1
PAAD	0.130629	0.741402	1	-0.0954924	0.161865	0.164131	0.312474	0.243206	0.0546487	0.0321962	-1	0.16386	-0.0146728	-0.0474355	-0.0396679	-0.165845	-0.08606	-0.0780605	-0.0517437	-0.109681	-0.00673685	0.877413	-0.136823
PCPG	-0.120014	-1	0.885248	-0.25612	0.662001	1	0.127944	0.42391	0.300014	0.189347	0.155766	-0.0399121	-0.0302817	-0.0341466	-0.57029	-0.45377	-0.103939	-0.0964869	0.82497	-0.128652	-0.0495854	0.18405	-0.142955
PRAD	-0.0980408	0.720713	-0.046332	-0.679906	0.161998	0.15839	0.457744	0.0800729	0.0969851	-0.0162928	-0.167245	-0.748418	-0.193727	-0.152122	-0.191303	-1	-0.234053	-0.186671	-0.40306	-0.2783	0.258986	1	0.380833
READ	-0.0248807	-1	1	-0.478266	-0.643847	0.0955421	0.316254	0.0847907	0.0389875	0.0482626	0.29777	-0.102187	0.0578863	-0.137169	-0.0954862	-0.844143	-0.164114	-0.194631	-0.116503	-0.170814	-0.0138739	0.756341	-0.964663
SARC	-0.0854617	-0.0955633	-0.00343743	-0.281865	0.183618	0.266768	0.16151	0.645411	0.113428	0.0762348	-0.295753	-0.0497322	1	-0.187572	-0.0373396	-0.377393	-0.205553	-0.233012	-0.366415	-0.269915	-0.600258	-1	-0.05888
SKCM	-0.0770412	-0.0960149	-0.0719093	-0.343019	-0.308408	0.0907223	0.352021	0.0505331	0.0382079	0.0486189	0.0972244	1	-0.0548218	-0.128379	0.105323	-0.466473	-0.175173	-0.157938	-0.216554	-0.197749	-0.33084	-0.129733	-1
STAD	-0.191988	-0.623574	0.596947	-0.264736	-0.111942	0.203635	1	0.295731	0.083638	0.0521865	-0.00887585	-0.228508	-0.0140247	-0.0599789	-0.120739	-0.254191	-0.12557	-0.151333	-0.224824	-0.157656	-0.183921	-0.0480018	-1
TGCT	-0.205936	-0.659787	0.034373	-0.814079	0.117288	-0.160754	0.874416	0.145374	0.000915961	0.0353789	0.0460801	0.54549	1	-0.0279982	-0.856624	-0.326071	-0.00609826	-0.0350723	-0.464507	-0.0150895	-0.0695708	-0.109384	-1
THCA	-0.0590395	1	0.103066	-0.616231	0.015079	-0.229259	0.172	0.207911	0.037264	0.00125726	-0.529344	0.0109405	0.0481767	-0.099092	0.0706016	-1	-0.214094	-0.133653	0.104688	-0.285829	-0.120971	0.131434	0.168487
THYM	1	0.0659126	0.547716	-0.0279098	-0.538708	0.481116	0.549702	-0.865212	0.0923449	0.415	0.348346	0.0650652	-0.146012	-0.108626	0.581304	0.0916069	-0.202984	-0.248256	-0.0259822	-0.377012	-0.0122804	0.0923135	-1
UCEC	0.120638	-0.0934441	0.274755	-1	-0.111691	0.168106	0.151203	0.0949924	0.0820564	0.0739216	-0.020933	1	0.0307051	-0.0438242	0.574626	-0.0857568	-0.074257	-0.0749259	-0.0813466	-0.0873863	-0.182856	-0.0379339	-0.539754
UCS	1	-1	0.0152675	-0.53612	0.234538	0.21985	0.2735	0.155965	-0.0136243	-0.059973	0.119316	-0.161397	-0.324173	-0.0382754	0.271129	-0.323293	-0.0528858	-0.0974927	-0.176439	-0.0295535	0.00718805	0.0795211	-0.144428
Positve	6	5	17	2	5	8	15	6	2	1	4	5	10	0	5	0	0	0	2	0	1	4	2
Negative	1	13	2	18	6	1	0	1	0	0	5	4	2	1	7	21	1	2	8	4	4	10	21
